# Supplementary material for: Acceleration of shooting and bouncing ray method based on OptiX and normal vectors correction
Source: PLoS One. 2021 Jun 25;16(6):e0253743. doi: 10.1371/journal.pone.0253743 (PMC8232448; doi:10.1371/journal.pone.0253743)
Supplement: S1 Text — (TXT) [file pone.0253743.s001.txt]

<vertex>
       1-700.0  500.0   0.0     
       2-690.0  500.0   0.0     
       3-680.0  500.0   0.0     
       4-670.0  500.0   0.0     
       5-660.0  500.0   0.0     
       6-650.0  500.0   0.0     
       7-640.0  500.0   0.0     
       8-630.0  500.0   0.0     
       9-620.0  500.0   0.0     
      10-610.0  500.0   0.0     
      11-600.0  500.0   0.0     
      12-590.0  500.0   0.0     
      13-580.0  500.0   0.0     
      14-570.0  500.0   0.0     
      15-560.0  500.0   0.0     
      16-550.0  500.0   0.0     
      17-540.0  500.0   0.0     
      18-530.0  500.0   0.0     
      19-520.0  500.0   0.0     
      20-510.0  500.0   0.0     
      21-500.0  500.0   0.0     
      22-490.0  500.0   0.0     
      23-480.0  500.0   0.0     
      24-470.0  500.0   0.0     
      25-460.0  500.0   0.0     
      26-450.0  500.0   0.0     
      27-440.0  500.0   0.0     
      28-430.0  500.0   0.0     
      29-420.0  500.0   0.0     
      30-410.0  500.0   0.0     
      31-400.0  500.0   0.0     
      32-390.0  500.0   0.0     
      33-380.0  500.0   0.0     
      34-370.0  500.0   0.0     
      35-360.0  500.0   0.0     
      36-350.0  500.0   0.0     
      37-340.0  500.0   0.0     
      38-330.0  500.0   0.0     
      39-320.0  500.0   0.0     
      40-310.0  500.0   0.0     
      41-300.0  500.0   0.0     
      42-290.0  500.0   0.0     
      43-280.0  500.0   0.0     
      44-270.0  500.0   0.0     
      45-260.0  500.0   0.0     
      46-250.0  500.0   0.0     
      47-240.0  500.0   0.0     
      48-230.0  500.0   0.0     
      49-220.0  500.0   0.0     
      50-210.0  500.0   0.0     
      51-200.0  500.0   0.0     
      52-190.0  500.0   0.0     
      53-180.0  500.0   0.0     
      54-170.0  500.0   0.0     
      55-160.0  500.0   0.0     
      56-150.0  500.0   0.0     
      57-140.0  500.0   0.0     
      58-130.0  500.0   0.0     
      59-120.0  500.0   0.0     
      60-110.0  500.0   0.0     
      61-100.0  500.0   0.0     
      62-90.0   500.0   0.0     
      63-80.0   500.0   0.0     
      64-70.0   500.0   0.0     
      65-60.0   500.0   0.0     
      66-50.0   500.0   0.0     
      67-40.0   500.0   0.0     
      68-30.0   500.0   0.0     
      69-20.0   500.0   0.0     
      70-10.0   500.0   0.0     
      710.0     500.0   0.0     
      7210.0    500.0   0.0     
      7320.0    500.0   0.0     
      7430.0    500.0   0.0     
      7540.0    500.0   0.0     
      7650.0    500.0   0.0     
      7760.0    500.0   0.0     
      7870.0    500.0   0.0     
      7980.0    500.0   0.0     
      8090.0    500.0   0.0     
      81100.0   500.0   0.0     
      82110.0   500.0   0.0     
      83120.0   500.0   0.0     
      84130.0   500.0   0.0     
      85140.0   500.0   0.0     
      86150.0   500.0   0.0     
      87160.0   500.0   0.0     
      88170.0   500.0   0.0     
      89180.0   500.0   0.0     
      90190.0   500.0   0.0     
      91200.0   500.0   0.0     
      92210.0   500.0   0.0     
      93220.0   500.0   0.0     
      94230.0   500.0   0.0     
      95240.0   500.0   0.0     
      96250.0   500.0   0.0     
      97260.0   500.0   0.0     
      98270.0   500.0   0.0     
      99280.0   500.0   0.0     
     100290.0   500.0   0.0     
     101300.0   500.0   0.0     
     102310.0   500.0   0.0     
     103320.0   500.0   0.0     
     104330.0   500.0   0.0     
     105340.0   500.0   0.0     
     106350.0   500.0   0.0     
     107360.0   500.0   0.0     
     108370.0   500.0   0.0     
     109380.0   500.0   0.0     
     110390.0   500.0   0.0     
     111400.0   500.0   0.0     
     112410.0   500.0   0.0     
     113420.0   500.0   0.0     
     114430.0   500.0   0.0     
     115440.0   500.0   0.0     
     116450.0   500.0   0.0     
     117460.0   500.0   0.0     
     118470.0   500.0   0.0     
     119480.0   500.0   0.0     
     120490.0   500.0   0.0     
     121500.0   500.0   0.0     
     122510.0   500.0   0.0     
     123520.0   500.0   0.0     
     124530.0   500.0   0.0     
     125540.0   500.0   0.0     
     126550.0   500.0   0.0     
     127560.0   500.0   0.0     
     128570.0   500.0   0.0     
     129580.0   500.0   0.0     
     130590.0   500.0   0.0     
     131600.0   500.0   0.0     
     132610.0   500.0   0.0     
     133620.0   500.0   0.0     
     134630.0   500.0   0.0     
     135640.0   500.0   0.0     
     136650.0   500.0   0.0     
     137660.0   500.0   0.0     
     138670.0   500.0   0.0     
     139680.0   500.0   0.0     
     140690.0   500.0   0.0     
     141700.0   500.0   0.0     
     142700.0   500.0   -10.0   
     143700.0   500.0   -20.0   
     144690.0   500.0   -20.0   
     145680.0   500.0   -20.0   
     146670.0   500.0   -20.0   
     147660.0   500.0   -20.0   
     148650.0   500.0   -20.0   
     149640.0   500.0   -20.0   
     150630.0   500.0   -20.0   
     151620.0   500.0   -20.0   
     152610.0   500.0   -20.0   
     153600.0   500.0   -20.0   
     154590.0   500.0   -20.0   
     155580.0   500.0   -20.0   
     156570.0   500.0   -20.0   
     157560.0   500.0   -20.0   
     158550.0   500.0   -20.0   
     159540.0   500.0   -20.0   
     160530.0   500.0   -20.0   
     161520.0   500.0   -20.0   
     162510.0   500.0   -20.0   
     163500.0   500.0   -20.0   
     164490.0   500.0   -20.0   
     165480.0   500.0   -20.0   
     166470.0   500.0   -20.0   
     167460.0   500.0   -20.0   
     168450.0   500.0   -20.0   
     169440.0   500.0   -20.0   
     170430.0   500.0   -20.0   
     171420.0   500.0   -20.0   
     172410.0   500.0   -20.0   
     173400.0   500.0   -20.0   
     174390.0   500.0   -20.0   
     175380.0   500.0   -20.0   
     176370.0   500.0   -20.0   
     177360.0   500.0   -20.0   
     178350.0   500.0   -20.0   
     179340.0   500.0   -20.0   
     180330.0   500.0   -20.0   
     181320.0   500.0   -20.0   
     182310.0   500.0   -20.0   
     183300.0   500.0   -20.0   
     184290.0   500.0   -20.0   
     185280.0   500.0   -20.0   
     186270.0   500.0   -20.0   
     187260.0   500.0   -20.0   
     188250.0   500.0   -20.0   
     189240.0   500.0   -20.0   
     190230.0   500.0   -20.0   
     191220.0   500.0   -20.0   
     192210.0   500.0   -20.0   
     193200.0   500.0   -20.0   
     194190.0   500.0   -20.0   
     195180.0   500.0   -20.0   
     196170.0   500.0   -20.0   
     197160.0   500.0   -20.0   
     198150.0   500.0   -20.0   
     199140.0   500.0   -20.0   
     200130.0   500.0   -20.0   
     201120.0   500.0   -20.0   
     202110.0   500.0   -20.0   
     203100.0   500.0   -20.0   
     20490.0    500.0   -20.0   
     20580.0    500.0   -20.0   
     20670.0    500.0   -20.0   
     20760.0    500.0   -20.0   
     20850.0    500.0   -20.0   
     20940.0    500.0   -20.0   
     21030.0    500.0   -20.0   
     21120.0    500.0   -20.0   
     21210.0    500.0   -20.0   
     2130.0     500.0   -20.0   
     214-10.0   500.0   -20.0   
     215-20.0   500.0   -20.0   
     216-30.0   500.0   -20.0   
     217-40.0   500.0   -20.0   
     218-50.0   500.0   -20.0   
     219-60.0   500.0   -20.0   
     220-70.0   500.0   -20.0   
     221-80.0   500.0   -20.0   
     222-90.0   500.0   -20.0   
     223-100.0  500.0   -20.0   
     224-110.0  500.0   -20.0   
     225-120.0  500.0   -20.0   
     226-130.0  500.0   -20.0   
     227-140.0  500.0   -20.0   
     228-150.0  500.0   -20.0   
     229-160.0  500.0   -20.0   
     230-170.0  500.0   -20.0   
     231-180.0  500.0   -20.0   
     232-190.0  500.0   -20.0   
     233-200.0  500.0   -20.0   
     234-210.0  500.0   -20.0   
     235-220.0  500.0   -20.0   
     236-230.0  500.0   -20.0   
     237-240.0  500.0   -20.0   
     238-250.0  500.0   -20.0   
     239-260.0  500.0   -20.0   
     240-270.0  500.0   -20.0   
     241-280.0  500.0   -20.0   
     242-290.0  500.0   -20.0   
     243-300.0  500.0   -20.0   
     244-310.0  500.0   -20.0   
     245-320.0  500.0   -20.0   
     246-330.0  500.0   -20.0   
     247-340.0  500.0   -20.0   
     248-350.0  500.0   -20.0   
     249-360.0  500.0   -20.0   
     250-370.0  500.0   -20.0   
     251-380.0  500.0   -20.0   
     252-390.0  500.0   -20.0   
     253-400.0  500.0   -20.0   
     254-410.0  500.0   -20.0   
     255-420.0  500.0   -20.0   
     256-430.0  500.0   -20.0   
     257-440.0  500.0   -20.0   
     258-450.0  500.0   -20.0   
     259-460.0  500.0   -20.0   
     260-470.0  500.0   -20.0   
     261-480.0  500.0   -20.0   
     262-490.0  500.0   -20.0   
     263-500.0  500.0   -20.0   
     264-510.0  500.0   -20.0   
     265-520.0  500.0   -20.0   
     266-530.0  500.0   -20.0   
     267-540.0  500.0   -20.0   
     268-550.0  500.0   -20.0   
     269-560.0  500.0   -20.0   
     270-570.0  500.0   -20.0   
     271-580.0  500.0   -20.0   
     272-590.0  500.0   -20.0   
     273-600.0  500.0   -20.0   
     274-610.0  500.0   -20.0   
     275-620.0  500.0   -20.0   
     276-630.0  500.0   -20.0   
     277-640.0  500.0   -20.0   
     278-650.0  500.0   -20.0   
     279-660.0  500.0   -20.0   
     280-670.0  500.0   -20.0   
     281-680.0  500.0   -20.0   
     282-690.0  500.0   -20.0   
     283-700.0  500.0   -20.0   
     284-700.0  500.0   -10.0   
     2855.0     500.0   -10.0   
     286355.0   500.0   -10.0   
     287185.0   500.0   -10.0   
     28895.0    500.0   -10.0   
     28945.0    500.0   -10.0   
     29025.0    500.0   -10.0   
     29115.0    500.0   -10.0   
     29235.0    500.0   -10.0   
     29365.0    500.0   -10.0   
     29455.0    500.0   -10.0   
     29585.0    500.0   -10.0   
     29675.0    500.0   -10.0   
     297135.0   500.0   -10.0   
     298115.0   500.0   -10.0   
     299105.0   500.0   -10.0   
     300125.0   500.0   -10.0   
     301155.0   500.0   -10.0   
     302145.0   500.0   -10.0   
     303165.0   500.0   -10.0   
     304175.0   500.0   -10.0   
     305265.0   500.0   -10.0   
     306225.0   500.0   -10.0   
     307205.0   500.0   -10.0   
     308195.0   500.0   -10.0   
     309215.0   500.0   -10.0   
     310245.0   500.0   -10.0   
     311235.0   500.0   -10.0   
     312255.0   500.0   -10.0   
     313305.0   500.0   -10.0   
     314285.0   500.0   -10.0   
     315275.0   500.0   -10.0   
     316295.0   500.0   -10.0   
     317325.0   500.0   -10.0   
     318315.0   500.0   -10.0   
     319335.0   500.0   -10.0   
     320345.0   500.0   -10.0   
     321535.0   500.0   -10.0   
     322615.0   500.0   -10.0   
     323575.0   500.0   -10.0   
     324555.0   500.0   -10.0   
     325545.0   500.0   -10.0   
     326565.0   500.0   -10.0   
     327595.0   500.0   -10.0   
     328585.0   500.0   -10.0   
     329605.0   500.0   -10.0   
     330655.0   500.0   -10.0   
     331635.0   500.0   -10.0   
     332625.0   500.0   -10.0   
     333645.0   500.0   -10.0   
     334674.9041500.0   -10.0   
     335664.9841500.0   -10.0   
     336684.5416500.0   -10.0   
     337693.4122500.0   -10.0   
     338445.0   500.0   -10.0   
     339495.0   500.0   -10.0   
     340515.0   500.0   -10.0   
     341525.0   500.0   -10.0   
     342505.0   500.0   -10.0   
     343465.0   500.0   -10.0   
     344485.0   500.0   -10.0   
     345475.0   500.0   -10.0   
     346455.0   500.0   -10.0   
     347405.0   500.0   -10.0   
     348425.0   500.0   -10.0   
     349435.0   500.0   -10.0   
     350415.0   500.0   -10.0   
     351385.0   500.0   -10.0   
     352395.0   500.0   -10.0   
     353375.0   500.0   -10.0   
     354365.0   500.0   -10.0   
     355-345.0  500.0   -10.0   
     356-165.0  500.0   -10.0   
     357-75.0   500.0   -10.0   
     358-35.0   500.0   -10.0   
     359-15.0   500.0   -10.0   
     360-5.0    500.0   -10.0   
     361-25.0   500.0   -10.0   
     362-55.0   500.0   -10.0   
     363-45.0   500.0   -10.0   
     364-65.0   500.0   -10.0   
     365-115.0  500.0   -10.0   
     366-95.0   500.0   -10.0   
     367-85.0   500.0   -10.0   
     368-105.0  500.0   -10.0   
     369-135.0  500.0   -10.0   
     370-125.0  500.0   -10.0   
     371-145.0  500.0   -10.0   
     372-155.0  500.0   -10.0   
     373-255.0  500.0   -10.0   
     374-205.0  500.0   -10.0   
     375-185.0  500.0   -10.0   
     376-175.0  500.0   -10.0   
     377-195.0  500.0   -10.0   
     378-225.0  500.0   -10.0   
     379-215.0  500.0   -10.0   
     380-235.0  500.0   -10.0   
     381-245.0  500.0   -10.0   
     382-295.0  500.0   -10.0   
     383-275.0  500.0   -10.0   
     384-265.0  500.0   -10.0   
     385-285.0  500.0   -10.0   
     386-315.0  500.0   -10.0   
     387-305.0  500.0   -10.0   
     388-325.0  500.0   -10.0   
     389-335.0  500.0   -10.0   
     390-525.0  500.0   -10.0   
     391-435.0  500.0   -10.0   
     392-385.0  500.0   -10.0   
     393-365.0  500.0   -10.0   
     394-355.0  500.0   -10.0   
     395-375.0  500.0   -10.0   
     396-415.0  500.0   -10.0   
     397-395.0  500.0   -10.0   
     398-405.0  500.0   -10.0   
     399-425.0  500.0   -10.0   
     400-475.0  500.0   -10.0   
     401-455.0  500.0   -10.0   
     402-445.0  500.0   -10.0   
     403-465.0  500.0   -10.0   
     404-495.0  500.0   -10.0   
     405-485.0  500.0   -10.0   
     406-505.0  500.0   -10.0   
     407-515.0  500.0   -10.0   
     408-615.0  500.0   -10.0   
     409-655.0  500.0   -10.0   
     410-684.542500.0   -10.0   
     411-693.412500.0   -10.0   
     412-664.984500.0   -10.0   
     413-674.904500.0   -10.0   
     414-635.0  500.0   -10.0   
     415-645.0  500.0   -10.0   
     416-625.0  500.0   -10.0   
     417-575.0  500.0   -10.0   
     418-595.0  500.0   -10.0   
     419-605.0  500.0   -10.0   
     420-585.0  500.0   -10.0   
     421-555.0  500.0   -10.0   
     422-565.0  500.0   -10.0   
     423-545.0  500.0   -10.0   
     424-535.0  500.0   -10.0   
     425-700.0  -500.0  0.0     
     426-700.0  -490.0  0.0     
     427-700.0  -480.0  0.0     
     428-700.0  -470.0  0.0     
     429-700.0  -460.0  0.0     
     430-700.0  -450.0  0.0     
     431-700.0  -440.0  0.0     
     432-700.0  -430.0  0.0     
     433-700.0  -420.0  0.0     
     434-700.0  -410.0  0.0     
     435-700.0  -400.0  0.0     
     436-700.0  -390.0  0.0     
     437-700.0  -380.0  0.0     
     438-700.0  -370.0  0.0     
     439-700.0  -360.0  0.0     
     440-700.0  -350.0  0.0     
     441-700.0  -340.0  0.0     
     442-700.0  -330.0  0.0     
     443-700.0  -320.0  0.0     
     444-700.0  -310.0  0.0     
     445-700.0  -300.0  0.0     
     446-700.0  -290.0  0.0     
     447-700.0  -280.0  0.0     
     448-700.0  -270.0  0.0     
     449-700.0  -260.0  0.0     
     450-700.0  -250.0  0.0     
     451-700.0  -240.0  0.0     
     452-700.0  -230.0  0.0     
     453-700.0  -220.0  0.0     
     454-700.0  -210.0  0.0     
     455-700.0  -200.0  0.0     
     456-700.0  -190.0  0.0     
     457-700.0  -180.0  0.0     
     458-700.0  -170.0  0.0     
     459-700.0  -160.0  0.0     
     460-700.0  -150.0  0.0     
     461-700.0  -140.0  0.0     
     462-700.0  -130.0  0.0     
     463-700.0  -120.0  0.0     
     464-700.0  -110.0  0.0     
     465-700.0  -100.0  0.0     
     466-700.0  -90.0   0.0     
     467-700.0  -80.0   0.0     
     468-700.0  -70.0   0.0     
     469-700.0  -60.0   0.0     
     470-700.0  -50.0   0.0     
     471-700.0  -40.0   0.0     
     472-700.0  -30.0   0.0     
     473-700.0  -20.0   0.0     
     474-700.0  -10.0   0.0     
     475-700.0  0.0     0.0     
     476-700.0  10.0    0.0     
     477-700.0  20.0    0.0     
     478-700.0  30.0    0.0     
     479-700.0  40.0    0.0     
     480-700.0  50.0    0.0     
     481-700.0  60.0    0.0     
     482-700.0  70.0    0.0     
     483-700.0  80.0    0.0     
     484-700.0  90.0    0.0     
     485-700.0  100.0   0.0     
     486-700.0  110.0   0.0     
     487-700.0  120.0   0.0     
     488-700.0  130.0   0.0     
     489-700.0  140.0   0.0     
     490-700.0  150.0   0.0     
     491-700.0  160.0   0.0     
     492-700.0  170.0   0.0     
     493-700.0  180.0   0.0     
     494-700.0  190.0   0.0     
     495-700.0  200.0   0.0     
     496-700.0  210.0   0.0     
     497-700.0  220.0   0.0     
     498-700.0  230.0   0.0     
     499-700.0  240.0   0.0     
     500-700.0  250.0   0.0     
     501-700.0  260.0   0.0     
     502-700.0  270.0   0.0     
     503-700.0  280.0   0.0     
     504-700.0  290.0   0.0     
     505-700.0  300.0   0.0     
     506-700.0  310.0   0.0     
     507-700.0  320.0   0.0     
     508-700.0  330.0   0.0     
     509-700.0  340.0   0.0     
     510-700.0  350.0   0.0     
     511-700.0  360.0   0.0     
     512-700.0  370.0   0.0     
     513-700.0  380.0   0.0     
     514-700.0  390.0   0.0     
     515-700.0  400.0   0.0     
     516-700.0  410.0   0.0     
     517-700.0  420.0   0.0     
     518-700.0  430.0   0.0     
     519-700.0  440.0   0.0     
     520-700.0  450.0   0.0     
     521-700.0  460.0   0.0     
     522-700.0  470.0   0.0     
     523-700.0  480.0   0.0     
     524-700.0  490.0   0.0     
     525-700.0  490.0   -20.0   
     526-700.0  480.0   -20.0   
     527-700.0  470.0   -20.0   
     528-700.0  460.0   -20.0   
     529-700.0  450.0   -20.0   
     530-700.0  440.0   -20.0   
     531-700.0  430.0   -20.0   
     532-700.0  420.0   -20.0   
     533-700.0  410.0   -20.0   
     534-700.0  400.0   -20.0   
     535-700.0  390.0   -20.0   
     536-700.0  380.0   -20.0   
     537-700.0  370.0   -20.0   
     538-700.0  360.0   -20.0   
     539-700.0  350.0   -20.0   
     540-700.0  340.0   -20.0   
     541-700.0  330.0   -20.0   
     542-700.0  320.0   -20.0   
     543-700.0  310.0   -20.0   
     544-700.0  300.0   -20.0   
     545-700.0  290.0   -20.0   
     546-700.0  280.0   -20.0   
     547-700.0  270.0   -20.0   
     548-700.0  260.0   -20.0   
     549-700.0  250.0   -20.0   
     550-700.0  240.0   -20.0   
     551-700.0  230.0   -20.0   
     552-700.0  220.0   -20.0   
     553-700.0  210.0   -20.0   
     554-700.0  200.0   -20.0   
     555-700.0  190.0   -20.0   
     556-700.0  180.0   -20.0   
     557-700.0  170.0   -20.0   
     558-700.0  160.0   -20.0   
     559-700.0  150.0   -20.0   
     560-700.0  140.0   -20.0   
     561-700.0  130.0   -20.0   
     562-700.0  120.0   -20.0   
     563-700.0  110.0   -20.0   
     564-700.0  100.0   -20.0   
     565-700.0  90.0    -20.0   
     566-700.0  80.0    -20.0   
     567-700.0  70.0    -20.0   
     568-700.0  60.0    -20.0   
     569-700.0  50.0    -20.0   
     570-700.0  40.0    -20.0   
     571-700.0  30.0    -20.0   
     572-700.0  20.0    -20.0   
     573-700.0  10.0    -20.0   
     574-700.0  0.0     -20.0   
     575-700.0  -10.0   -20.0   
     576-700.0  -20.0   -20.0   
     577-700.0  -30.0   -20.0   
     578-700.0  -40.0   -20.0   
     579-700.0  -50.0   -20.0   
     580-700.0  -60.0   -20.0   
     581-700.0  -70.0   -20.0   
     582-700.0  -80.0   -20.0   
     583-700.0  -90.0   -20.0   
     584-700.0  -100.0  -20.0   
     585-700.0  -110.0  -20.0   
     586-700.0  -120.0  -20.0   
     587-700.0  -130.0  -20.0   
     588-700.0  -140.0  -20.0   
     589-700.0  -150.0  -20.0   
     590-700.0  -160.0  -20.0   
     591-700.0  -170.0  -20.0   
     592-700.0  -180.0  -20.0   
     593-700.0  -190.0  -20.0   
     594-700.0  -200.0  -20.0   
     595-700.0  -210.0  -20.0   
     596-700.0  -220.0  -20.0   
     597-700.0  -230.0  -20.0   
     598-700.0  -240.0  -20.0   
     599-700.0  -250.0  -20.0   
     600-700.0  -260.0  -20.0   
     601-700.0  -270.0  -20.0   
     602-700.0  -280.0  -20.0   
     603-700.0  -290.0  -20.0   
     604-700.0  -300.0  -20.0   
     605-700.0  -310.0  -20.0   
     606-700.0  -320.0  -20.0   
     607-700.0  -330.0  -20.0   
     608-700.0  -340.0  -20.0   
     609-700.0  -350.0  -20.0   
     610-700.0  -360.0  -20.0   
     611-700.0  -370.0  -20.0   
     612-700.0  -380.0  -20.0   
     613-700.0  -390.0  -20.0   
     614-700.0  -400.0  -20.0   
     615-700.0  -410.0  -20.0   
     616-700.0  -420.0  -20.0   
     617-700.0  -430.0  -20.0   
     618-700.0  -440.0  -20.0   
     619-700.0  -450.0  -20.0   
     620-700.0  -460.0  -20.0   
     621-700.0  -470.0  -20.0   
     622-700.0  -480.0  -20.0   
     623-700.0  -490.0  -20.0   
     624-700.0  -500.0  -20.0   
     625-700.0  -500.0  -10.0   
     626-700.0  5.0     -10.0   
     627-700.0  255.0   -10.0   
     628-700.0  135.0   -10.0   
     629-700.0  75.0    -10.0   
     630-700.0  45.0    -10.0   
     631-700.0  15.0    -10.0   
     632-700.0  35.0    -10.0   
     633-700.0  25.0    -10.0   
     634-700.0  55.0    -10.0   
     635-700.0  65.0    -10.0   
     636-700.0  105.0   -10.0   
     637-700.0  85.0    -10.0   
     638-700.0  95.0    -10.0   
     639-700.0  115.0   -10.0   
     640-700.0  125.0   -10.0   
     641-700.0  195.0   -10.0   
     642-700.0  165.0   -10.0   
     643-700.0  145.0   -10.0   
     644-700.0  155.0   -10.0   
     645-700.0  175.0   -10.0   
     646-700.0  185.0   -10.0   
     647-700.0  225.0   -10.0   
     648-700.0  205.0   -10.0   
     649-700.0  215.0   -10.0   
     650-700.0  235.0   -10.0   
     651-700.0  245.0   -10.0   
     652-700.0  385.0   -10.0   
     653-700.0  445.0   -10.0   
     654-700.0  415.0   -10.0   
     655-700.0  405.0   -10.0   
     656-700.0  395.0   -10.0   
     657-700.0  425.0   -10.0   
     658-700.0  435.0   -10.0   
     659-700.0  474.9041-10.0   
     660-700.0  484.5416-10.0   
     661-700.0  493.4122-10.0   
     662-700.0  464.9841-10.0   
     663-700.0  455.0   -10.0   
     664-700.0  325.0   -10.0   
     665-700.0  355.0   -10.0   
     666-700.0  375.0   -10.0   
     667-700.0  365.0   -10.0   
     668-700.0  345.0   -10.0   
     669-700.0  335.0   -10.0   
     670-700.0  285.0   -10.0   
     671-700.0  315.0   -10.0   
     672-700.0  295.0   -10.0   
     673-700.0  305.0   -10.0   
     674-700.0  275.0   -10.0   
     675-700.0  265.0   -10.0   
     676-700.0  -245.0  -10.0   
     677-700.0  -115.0  -10.0   
     678-700.0  -55.0   -10.0   
     679-700.0  -25.0   -10.0   
     680-700.0  -5.0    -10.0   
     681-700.0  -15.0   -10.0   
     682-700.0  -35.0   -10.0   
     683-700.0  -45.0   -10.0   
     684-700.0  -85.0   -10.0   
     685-700.0  -65.0   -10.0   
     686-700.0  -75.0   -10.0   
     687-700.0  -95.0   -10.0   
     688-700.0  -105.0  -10.0   
     689-700.0  -175.0  -10.0   
     690-700.0  -145.0  -10.0   
     691-700.0  -125.0  -10.0   
     692-700.0  -135.0  -10.0   
     693-700.0  -155.0  -10.0   
     694-700.0  -165.0  -10.0   
     695-700.0  -205.0  -10.0   
     696-700.0  -185.0  -10.0   
     697-700.0  -195.0  -10.0   
     698-700.0  -225.0  -10.0   
     699-700.0  -215.0  -10.0   
     700-700.0  -235.0  -10.0   
     701-700.0  -365.0  -10.0   
     702-700.0  -305.0  -10.0   
     703-700.0  -275.0  -10.0   
     704-700.0  -255.0  -10.0   
     705-700.0  -265.0  -10.0   
     706-700.0  -285.0  -10.0   
     707-700.0  -295.0  -10.0   
     708-700.0  -335.0  -10.0   
     709-700.0  -315.0  -10.0   
     710-700.0  -325.0  -10.0   
     711-700.0  -345.0  -10.0   
     712-700.0  -355.0  -10.0   
     713-700.0  -425.0  -10.0   
     714-700.0  -395.0  -10.0   
     715-700.0  -375.0  -10.0   
     716-700.0  -385.0  -10.0   
     717-700.0  -405.0  -10.0   
     718-700.0  -415.0  -10.0   
     719-700.0  -464.984-10.0   
     720-700.0  -445.0  -10.0   
     721-700.0  -435.0  -10.0   
     722-700.0  -455.0  -10.0   
     723-700.0  -484.542-10.0   
     724-700.0  -493.412-10.0   
     725-700.0  -474.904-10.0   
     726700.0   -500.0  0.0     
     727690.0   -500.0  0.0     
     728680.0   -500.0  0.0     
     729670.0   -500.0  0.0     
     730660.0   -500.0  0.0     
     731650.0   -500.0  0.0     
     732640.0   -500.0  0.0     
     733630.0   -500.0  0.0     
     734620.0   -500.0  0.0     
     735610.0   -500.0  0.0     
     736600.0   -500.0  0.0     
     737590.0   -500.0  0.0     
     738580.0   -500.0  0.0     
     739570.0   -500.0  0.0     
     740560.0   -500.0  0.0     
     741550.0   -500.0  0.0     
     742540.0   -500.0  0.0     
     743530.0   -500.0  0.0     
     744520.0   -500.0  0.0     
     745510.0   -500.0  0.0     
     746500.0   -500.0  0.0     
     747490.0   -500.0  0.0     
     748480.0   -500.0  0.0     
     749470.0   -500.0  0.0     
     750460.0   -500.0  0.0     
     751450.0   -500.0  0.0     
     752440.0   -500.0  0.0     
     753430.0   -500.0  0.0     
     754420.0   -500.0  0.0     
     755410.0   -500.0  0.0     
     756400.0   -500.0  0.0     
     757390.0   -500.0  0.0     
     758380.0   -500.0  0.0     
     759370.0   -500.0  0.0     
     760360.0   -500.0  0.0     
     761350.0   -500.0  0.0     
     762340.0   -500.0  0.0     
     763330.0   -500.0  0.0     
     764320.0   -500.0  0.0     
     765310.0   -500.0  0.0     
     766300.0   -500.0  0.0     
     767290.0   -500.0  0.0     
     768280.0   -500.0  0.0     
     769270.0   -500.0  0.0     
     770260.0   -500.0  0.0     
     771250.0   -500.0  0.0     
     772240.0   -500.0  0.0     
     773230.0   -500.0  0.0     
     774220.0   -500.0  0.0     
     775210.0   -500.0  0.0     
     776200.0   -500.0  0.0     
     777190.0   -500.0  0.0     
     778180.0   -500.0  0.0     
     779170.0   -500.0  0.0     
     780160.0   -500.0  0.0     
     781150.0   -500.0  0.0     
     782140.0   -500.0  0.0     
     783130.0   -500.0  0.0     
     784120.0   -500.0  0.0     
     785110.0   -500.0  0.0     
     786100.0   -500.0  0.0     
     78790.0    -500.0  0.0     
     78880.0    -500.0  0.0     
     78970.0    -500.0  0.0     
     79060.0    -500.0  0.0     
     79150.0    -500.0  0.0     
     79240.0    -500.0  0.0     
     79330.0    -500.0  0.0     
     79420.0    -500.0  0.0     
     79510.0    -500.0  0.0     
     7960.0     -500.0  0.0     
     797-10.0   -500.0  0.0     
     798-20.0   -500.0  0.0     
     799-30.0   -500.0  0.0     
     800-40.0   -500.0  0.0     
     801-50.0   -500.0  0.0     
     802-60.0   -500.0  0.0     
     803-70.0   -500.0  0.0     
     804-80.0   -500.0  0.0     
     805-90.0   -500.0  0.0     
     806-100.0  -500.0  0.0     
     807-110.0  -500.0  0.0     
     808-120.0  -500.0  0.0     
     809-130.0  -500.0  0.0     
     810-140.0  -500.0  0.0     
     811-150.0  -500.0  0.0     
     812-160.0  -500.0  0.0     
     813-170.0  -500.0  0.0     
     814-180.0  -500.0  0.0     
     815-190.0  -500.0  0.0     
     816-200.0  -500.0  0.0     
     817-210.0  -500.0  0.0     
     818-220.0  -500.0  0.0     
     819-230.0  -500.0  0.0     
     820-240.0  -500.0  0.0     
     821-250.0  -500.0  0.0     
     822-260.0  -500.0  0.0     
     823-270.0  -500.0  0.0     
     824-280.0  -500.0  0.0     
     825-290.0  -500.0  0.0     
     826-300.0  -500.0  0.0     
     827-310.0  -500.0  0.0     
     828-320.0  -500.0  0.0     
     829-330.0  -500.0  0.0     
     830-340.0  -500.0  0.0     
     831-350.0  -500.0  0.0     
     832-360.0  -500.0  0.0     
     833-370.0  -500.0  0.0     
     834-380.0  -500.0  0.0     
     835-390.0  -500.0  0.0     
     836-400.0  -500.0  0.0     
     837-410.0  -500.0  0.0     
     838-420.0  -500.0  0.0     
     839-430.0  -500.0  0.0     
     840-440.0  -500.0  0.0     
     841-450.0  -500.0  0.0     
     842-460.0  -500.0  0.0     
     843-470.0  -500.0  0.0     
     844-480.0  -500.0  0.0     
     845-490.0  -500.0  0.0     
     846-500.0  -500.0  0.0     
     847-510.0  -500.0  0.0     
     848-520.0  -500.0  0.0     
     849-530.0  -500.0  0.0     
     850-540.0  -500.0  0.0     
     851-550.0  -500.0  0.0     
     852-560.0  -500.0  0.0     
     853-570.0  -500.0  0.0     
     854-580.0  -500.0  0.0     
     855-590.0  -500.0  0.0     
     856-600.0  -500.0  0.0     
     857-610.0  -500.0  0.0     
     858-620.0  -500.0  0.0     
     859-630.0  -500.0  0.0     
     860-640.0  -500.0  0.0     
     861-650.0  -500.0  0.0     
     862-660.0  -500.0  0.0     
     863-670.0  -500.0  0.0     
     864-680.0  -500.0  0.0     
     865-690.0  -500.0  0.0     
     866-690.0  -500.0  -20.0   
     867-680.0  -500.0  -20.0   
     868-670.0  -500.0  -20.0   
     869-660.0  -500.0  -20.0   
     870-650.0  -500.0  -20.0   
     871-640.0  -500.0  -20.0   
     872-630.0  -500.0  -20.0   
     873-620.0  -500.0  -20.0   
     874-610.0  -500.0  -20.0   
     875-600.0  -500.0  -20.0   
     876-590.0  -500.0  -20.0   
     877-580.0  -500.0  -20.0   
     878-570.0  -500.0  -20.0   
     879-560.0  -500.0  -20.0   
     880-550.0  -500.0  -20.0   
     881-540.0  -500.0  -20.0   
     882-530.0  -500.0  -20.0   
     883-520.0  -500.0  -20.0   
     884-510.0  -500.0  -20.0   
     885-500.0  -500.0  -20.0   
     886-490.0  -500.0  -20.0   
     887-480.0  -500.0  -20.0   
     888-470.0  -500.0  -20.0   
     889-460.0  -500.0  -20.0   
     890-450.0  -500.0  -20.0   
     891-440.0  -500.0  -20.0   
     892-430.0  -500.0  -20.0   
     893-420.0  -500.0  -20.0   
     894-410.0  -500.0  -20.0   
     895-400.0  -500.0  -20.0   
     896-390.0  -500.0  -20.0   
     897-380.0  -500.0  -20.0   
     898-370.0  -500.0  -20.0   
     899-360.0  -500.0  -20.0   
     900-350.0  -500.0  -20.0   
     901-340.0  -500.0  -20.0   
     902-330.0  -500.0  -20.0   
     903-320.0  -500.0  -20.0   
     904-310.0  -500.0  -20.0   
     905-300.0  -500.0  -20.0   
     906-290.0  -500.0  -20.0   
     907-280.0  -500.0  -20.0   
     908-270.0  -500.0  -20.0   
     909-260.0  -500.0  -20.0   
     910-250.0  -500.0  -20.0   
     911-240.0  -500.0  -20.0   
     912-230.0  -500.0  -20.0   
     913-220.0  -500.0  -20.0   
     914-210.0  -500.0  -20.0   
     915-200.0  -500.0  -20.0   
     916-190.0  -500.0  -20.0   
     917-180.0  -500.0  -20.0   
     918-170.0  -500.0  -20.0   
     919-160.0  -500.0  -20.0   
     920-150.0  -500.0  -20.0   
     921-140.0  -500.0  -20.0   
     922-130.0  -500.0  -20.0   
     923-120.0  -500.0  -20.0   
     924-110.0  -500.0  -20.0   
     925-100.0  -500.0  -20.0   
     926-90.0   -500.0  -20.0   
     927-80.0   -500.0  -20.0   
     928-70.0   -500.0  -20.0   
     929-60.0   -500.0  -20.0   
     930-50.0   -500.0  -20.0   
     931-40.0   -500.0  -20.0   
     932-30.0   -500.0  -20.0   
     933-20.0   -500.0  -20.0   
     934-10.0   -500.0  -20.0   
     9350.0     -500.0  -20.0   
     93610.0    -500.0  -20.0   
     93720.0    -500.0  -20.0   
     93830.0    -500.0  -20.0   
     93940.0    -500.0  -20.0   
     94050.0    -500.0  -20.0   
     94160.0    -500.0  -20.0   
     94270.0    -500.0  -20.0   
     94380.0    -500.0  -20.0   
     94490.0    -500.0  -20.0   
     945100.0   -500.0  -20.0   
     946110.0   -500.0  -20.0   
     947120.0   -500.0  -20.0   
     948130.0   -500.0  -20.0   
     949140.0   -500.0  -20.0   
     950150.0   -500.0  -20.0   
     951160.0   -500.0  -20.0   
     952170.0   -500.0  -20.0   
     953180.0   -500.0  -20.0   
     954190.0   -500.0  -20.0   
     955200.0   -500.0  -20.0   
     956210.0   -500.0  -20.0   
     957220.0   -500.0  -20.0   
     958230.0   -500.0  -20.0   
     959240.0   -500.0  -20.0   
     960250.0   -500.0  -20.0   
     961260.0   -500.0  -20.0   
     962270.0   -500.0  -20.0   
     963280.0   -500.0  -20.0   
     964290.0   -500.0  -20.0   
     965300.0   -500.0  -20.0   
     966310.0   -500.0  -20.0   
     967320.0   -500.0  -20.0   
     968330.0   -500.0  -20.0   
     969340.0   -500.0  -20.0   
     970350.0   -500.0  -20.0   
     971360.0   -500.0  -20.0   
     972370.0   -500.0  -20.0   
     973380.0   -500.0  -20.0   
     974390.0   -500.0  -20.0   
     975400.0   -500.0  -20.0   
     976410.0   -500.0  -20.0   
     977420.0   -500.0  -20.0   
     978430.0   -500.0  -20.0   
     979440.0   -500.0  -20.0   
     980450.0   -500.0  -20.0   
     981460.0   -500.0  -20.0   
     982470.0   -500.0  -20.0   
     983480.0   -500.0  -20.0   
     984490.0   -500.0  -20.0   
     985500.0   -500.0  -20.0   
     986510.0   -500.0  -20.0   
     987520.0   -500.0  -20.0   
     988530.0   -500.0  -20.0   
     989540.0   -500.0  -20.0   
     990550.0   -500.0  -20.0   
     991560.0   -500.0  -20.0   
     992570.0   -500.0  -20.0   
     993580.0   -500.0  -20.0   
     994590.0   -500.0  -20.0   
     995600.0   -500.0  -20.0   
     996610.0   -500.0  -20.0   
     997620.0   -500.0  -20.0   
     998630.0   -500.0  -20.0   
     999640.0   -500.0  -20.0   
    1000650.0   -500.0  -20.0   
    1001660.0   -500.0  -20.0   
    1002670.0   -500.0  -20.0   
    1003680.0   -500.0  -20.0   
    1004690.0   -500.0  -20.0   
    1005700.0   -500.0  -20.0   
    1006700.0   -500.0  -10.0   
    1007-5.0    -500.0  -10.0   
    1008-355.0  -500.0  -10.0   
    1009-175.0  -500.0  -10.0   
    1010-85.0   -500.0  -10.0   
    1011-45.0   -500.0  -10.0   
    1012-25.0   -500.0  -10.0   
    1013-15.0   -500.0  -10.0   
    1014-35.0   -500.0  -10.0   
    1015-65.0   -500.0  -10.0   
    1016-55.0   -500.0  -10.0   
    1017-75.0   -500.0  -10.0   
    1018-125.0  -500.0  -10.0   
    1019-105.0  -500.0  -10.0   
    1020-95.0   -500.0  -10.0   
    1021-115.0  -500.0  -10.0   
    1022-145.0  -500.0  -10.0   
    1023-135.0  -500.0  -10.0   
    1024-155.0  -500.0  -10.0   
    1025-165.0  -500.0  -10.0   
    1026-255.0  -500.0  -10.0   
    1027-215.0  -500.0  -10.0   
    1028-195.0  -500.0  -10.0   
    1029-185.0  -500.0  -10.0   
    1030-205.0  -500.0  -10.0   
    1031-235.0  -500.0  -10.0   
    1032-225.0  -500.0  -10.0   
    1033-245.0  -500.0  -10.0   
    1034-295.0  -500.0  -10.0   
    1035-275.0  -500.0  -10.0   
    1036-265.0  -500.0  -10.0   
    1037-285.0  -500.0  -10.0   
    1038-325.0  -500.0  -10.0   
    1039-315.0  -500.0  -10.0   
    1040-305.0  -500.0  -10.0   
    1041-335.0  -500.0  -10.0   
    1042-345.0  -500.0  -10.0   
    1043-535.0  -500.0  -10.0   
    1044-615.0  -500.0  -10.0   
    1045-575.0  -500.0  -10.0   
    1046-555.0  -500.0  -10.0   
    1047-545.0  -500.0  -10.0   
    1048-565.0  -500.0  -10.0   
    1049-595.0  -500.0  -10.0   
    1050-585.0  -500.0  -10.0   
    1051-605.0  -500.0  -10.0   
    1052-655.0  -500.0  -10.0   
    1053-635.0  -500.0  -10.0   
    1054-625.0  -500.0  -10.0   
    1055-645.0  -500.0  -10.0   
    1056-674.904-500.0  -10.0   
    1057-664.984-500.0  -10.0   
    1058-684.542-500.0  -10.0   
    1059-693.412-500.0  -10.0   
    1060-455.0  -500.0  -10.0   
    1061-495.0  -500.0  -10.0   
    1062-515.0  -500.0  -10.0   
    1063-525.0  -500.0  -10.0   
    1064-505.0  -500.0  -10.0   
    1065-475.0  -500.0  -10.0   
    1066-485.0  -500.0  -10.0   
    1067-465.0  -500.0  -10.0   
    1068-415.0  -500.0  -10.0   
    1069-435.0  -500.0  -10.0   
    1070-445.0  -500.0  -10.0   
    1071-425.0  -500.0  -10.0   
    1072-385.0  -500.0  -10.0   
    1073-405.0  -500.0  -10.0   
    1074-395.0  -500.0  -10.0   
    1075-375.0  -500.0  -10.0   
    1076-365.0  -500.0  -10.0   
    1077345.0   -500.0  -10.0   
    1078165.0   -500.0  -10.0   
    107975.0    -500.0  -10.0   
    108035.0    -500.0  -10.0   
    108115.0    -500.0  -10.0   
    10825.0     -500.0  -10.0   
    108325.0    -500.0  -10.0   
    108455.0    -500.0  -10.0   
    108545.0    -500.0  -10.0   
    108665.0    -500.0  -10.0   
    1087115.0   -500.0  -10.0   
    108895.0    -500.0  -10.0   
    108985.0    -500.0  -10.0   
    1090105.0   -500.0  -10.0   
    1091135.0   -500.0  -10.0   
    1092125.0   -500.0  -10.0   
    1093145.0   -500.0  -10.0   
    1094155.0   -500.0  -10.0   
    1095255.0   -500.0  -10.0   
    1096205.0   -500.0  -10.0   
    1097185.0   -500.0  -10.0   
    1098175.0   -500.0  -10.0   
    1099195.0   -500.0  -10.0   
    1100225.0   -500.0  -10.0   
    1101215.0   -500.0  -10.0   
    1102235.0   -500.0  -10.0   
    1103245.0   -500.0  -10.0   
    1104295.0   -500.0  -10.0   
    1105275.0   -500.0  -10.0   
    1106265.0   -500.0  -10.0   
    1107285.0   -500.0  -10.0   
    1108315.0   -500.0  -10.0   
    1109305.0   -500.0  -10.0   
    1110325.0   -500.0  -10.0   
    1111335.0   -500.0  -10.0   
    1112515.0   -500.0  -10.0   
    1113425.0   -500.0  -10.0   
    1114385.0   -500.0  -10.0   
    1115365.0   -500.0  -10.0   
    1116355.0   -500.0  -10.0   
    1117375.0   -500.0  -10.0   
    1118405.0   -500.0  -10.0   
    1119395.0   -500.0  -10.0   
    1120415.0   -500.0  -10.0   
    1121465.0   -500.0  -10.0   
    1122445.0   -500.0  -10.0   
    1123435.0   -500.0  -10.0   
    1124455.0   -500.0  -10.0   
    1125485.0   -500.0  -10.0   
    1126475.0   -500.0  -10.0   
    1127495.0   -500.0  -10.0   
    1128505.0   -500.0  -10.0   
    1129605.0   -500.0  -10.0   
    1130555.0   -500.0  -10.0   
    1131535.0   -500.0  -10.0   
    1132525.0   -500.0  -10.0   
    1133545.0   -500.0  -10.0   
    1134575.0   -500.0  -10.0   
    1135565.0   -500.0  -10.0   
    1136585.0   -500.0  -10.0   
    1137595.0   -500.0  -10.0   
    1138655.0   -500.0  -10.0   
    1139625.0   -500.0  -10.0   
    1140615.0   -500.0  -10.0   
    1141635.0   -500.0  -10.0   
    1142645.0   -500.0  -10.0   
    1143674.9041-500.0  -10.0   
    1144684.5416-500.0  -10.0   
    1145693.4122-500.0  -10.0   
    1146664.9841-500.0  -10.0   
    1147700.0   490.0   0.0     
    1148700.0   480.0   0.0     
    1149700.0   470.0   0.0     
    1150700.0   460.0   0.0     
    1151700.0   450.0   0.0     
    1152700.0   440.0   0.0     
    1153700.0   430.0   0.0     
    1154700.0   420.0   0.0     
    1155700.0   410.0   0.0     
    1156700.0   400.0   0.0     
    1157700.0   390.0   0.0     
    1158700.0   380.0   0.0     
    1159700.0   370.0   0.0     
    1160700.0   360.0   0.0     
    1161700.0   350.0   0.0     
    1162700.0   340.0   0.0     
    1163700.0   330.0   0.0     
    1164700.0   320.0   0.0     
    1165700.0   310.0   0.0     
    1166700.0   300.0   0.0     
    1167700.0   290.0   0.0     
    1168700.0   280.0   0.0     
    1169700.0   270.0   0.0     
    1170700.0   260.0   0.0     
    1171700.0   250.0   0.0     
    1172700.0   240.0   0.0     
    1173700.0   230.0   0.0     
    1174700.0   220.0   0.0     
    1175700.0   210.0   0.0     
    1176700.0   200.0   0.0     
    1177700.0   190.0   0.0     
    1178700.0   180.0   0.0     
    1179700.0   170.0   0.0     
    1180700.0   160.0   0.0     
    1181700.0   150.0   0.0     
    1182700.0   140.0   0.0     
    1183700.0   130.0   0.0     
    1184700.0   120.0   0.0     
    1185700.0   110.0   0.0     
    1186700.0   100.0   0.0     
    1187700.0   90.0    0.0     
    1188700.0   80.0    0.0     
    1189700.0   70.0    0.0     
    1190700.0   60.0    0.0     
    1191700.0   50.0    0.0     
    1192700.0   40.0    0.0     
    1193700.0   30.0    0.0     
    1194700.0   20.0    0.0     
    1195700.0   10.0    0.0     
    1196700.0   0.0     0.0     
    1197700.0   -10.0   0.0     
    1198700.0   -20.0   0.0     
    1199700.0   -30.0   0.0     
    1200700.0   -40.0   0.0     
    1201700.0   -50.0   0.0     
    1202700.0   -60.0   0.0     
    1203700.0   -70.0   0.0     
    1204700.0   -80.0   0.0     
    1205700.0   -90.0   0.0     
    1206700.0   -100.0  0.0     
    1207700.0   -110.0  0.0     
    1208700.0   -120.0  0.0     
    1209700.0   -130.0  0.0     
    1210700.0   -140.0  0.0     
    1211700.0   -150.0  0.0     
    1212700.0   -160.0  0.0     
    1213700.0   -170.0  0.0     
    1214700.0   -180.0  0.0     
    1215700.0   -190.0  0.0     
    1216700.0   -200.0  0.0     
    1217700.0   -210.0  0.0     
    1218700.0   -220.0  0.0     
    1219700.0   -230.0  0.0     
    1220700.0   -240.0  0.0     
    1221700.0   -250.0  0.0     
    1222700.0   -260.0  0.0     
    1223700.0   -270.0  0.0     
    1224700.0   -280.0  0.0     
    1225700.0   -290.0  0.0     
    1226700.0   -300.0  0.0     
    1227700.0   -310.0  0.0     
    1228700.0   -320.0  0.0     
    1229700.0   -330.0  0.0     
    1230700.0   -340.0  0.0     
    1231700.0   -350.0  0.0     
    1232700.0   -360.0  0.0     
    1233700.0   -370.0  0.0     
    1234700.0   -380.0  0.0     
    1235700.0   -390.0  0.0     
    1236700.0   -400.0  0.0     
    1237700.0   -410.0  0.0     
    1238700.0   -420.0  0.0     
    1239700.0   -430.0  0.0     
    1240700.0   -440.0  0.0     
    1241700.0   -450.0  0.0     
    1242700.0   -460.0  0.0     
    1243700.0   -470.0  0.0     
    1244700.0   -480.0  0.0     
    1245700.0   -490.0  0.0     
    1246700.0   -490.0  -20.0   
    1247700.0   -480.0  -20.0   
    1248700.0   -470.0  -20.0   
    1249700.0   -460.0  -20.0   
    1250700.0   -450.0  -20.0   
    1251700.0   -440.0  -20.0   
    1252700.0   -430.0  -20.0   
    1253700.0   -420.0  -20.0   
    1254700.0   -410.0  -20.0   
    1255700.0   -400.0  -20.0   
    1256700.0   -390.0  -20.0   
    1257700.0   -380.0  -20.0   
    1258700.0   -370.0  -20.0   
    1259700.0   -360.0  -20.0   
    1260700.0   -350.0  -20.0   
    1261700.0   -340.0  -20.0   
    1262700.0   -330.0  -20.0   
    1263700.0   -320.0  -20.0   
    1264700.0   -310.0  -20.0   
    1265700.0   -300.0  -20.0   
    1266700.0   -290.0  -20.0   
    1267700.0   -280.0  -20.0   
    1268700.0   -270.0  -20.0   
    1269700.0   -260.0  -20.0   
    1270700.0   -250.0  -20.0   
    1271700.0   -240.0  -20.0   
    1272700.0   -230.0  -20.0   
    1273700.0   -220.0  -20.0   
    1274700.0   -210.0  -20.0   
    1275700.0   -200.0  -20.0   
    1276700.0   -190.0  -20.0   
    1277700.0   -180.0  -20.0   
    1278700.0   -170.0  -20.0   
    1279700.0   -160.0  -20.0   
    1280700.0   -150.0  -20.0   
    1281700.0   -140.0  -20.0   
    1282700.0   -130.0  -20.0   
    1283700.0   -120.0  -20.0   
    1284700.0   -110.0  -20.0   
    1285700.0   -100.0  -20.0   
    1286700.0   -90.0   -20.0   
    1287700.0   -80.0   -20.0   
    1288700.0   -70.0   -20.0   
    1289700.0   -60.0   -20.0   
    1290700.0   -50.0   -20.0   
    1291700.0   -40.0   -20.0   
    1292700.0   -30.0   -20.0   
    1293700.0   -20.0   -20.0   
    1294700.0   -10.0   -20.0   
    1295700.0   0.0     -20.0   
    1296700.0   10.0    -20.0   
    1297700.0   20.0    -20.0   
    1298700.0   30.0    -20.0   
    1299700.0   40.0    -20.0   
    1300700.0   50.0    -20.0   
    1301700.0   60.0    -20.0   
    1302700.0   70.0    -20.0   
    1303700.0   80.0    -20.0   
    1304700.0   90.0    -20.0   
    1305700.0   100.0   -20.0   
    1306700.0   110.0   -20.0   
    1307700.0   120.0   -20.0   
    1308700.0   130.0   -20.0   
    1309700.0   140.0   -20.0   
    1310700.0   150.0   -20.0   
    1311700.0   160.0   -20.0   
    1312700.0   170.0   -20.0   
    1313700.0   180.0   -20.0   
    1314700.0   190.0   -20.0   
    1315700.0   200.0   -20.0   
    1316700.0   210.0   -20.0   
    1317700.0   220.0   -20.0   
    1318700.0   230.0   -20.0   
    1319700.0   240.0   -20.0   
    1320700.0   250.0   -20.0   
    1321700.0   260.0   -20.0   
    1322700.0   270.0   -20.0   
    1323700.0   280.0   -20.0   
    1324700.0   290.0   -20.0   
    1325700.0   300.0   -20.0   
    1326700.0   310.0   -20.0   
    1327700.0   320.0   -20.0   
    1328700.0   330.0   -20.0   
    1329700.0   340.0   -20.0   
    1330700.0   350.0   -20.0   
    1331700.0   360.0   -20.0   
    1332700.0   370.0   -20.0   
    1333700.0   380.0   -20.0   
    1334700.0   390.0   -20.0   
    1335700.0   400.0   -20.0   
    1336700.0   410.0   -20.0   
    1337700.0   420.0   -20.0   
    1338700.0   430.0   -20.0   
    1339700.0   440.0   -20.0   
    1340700.0   450.0   -20.0   
    1341700.0   460.0   -20.0   
    1342700.0   470.0   -20.0   
    1343700.0   480.0   -20.0   
    1344700.0   490.0   -20.0   
    1345700.0   5.0     -10.0   
    1346700.0   -245.0  -10.0   
    1347700.0   -375.0  -10.0   
    1348700.0   -435.0  -10.0   
    1349700.0   -464.984-10.0   
    1350700.0   -484.542-10.0   
    1351700.0   -493.412-10.0   
    1352700.0   -474.904-10.0   
    1353700.0   -455.0  -10.0   
    1354700.0   -445.0  -10.0   
    1355700.0   -405.0  -10.0   
    1356700.0   -425.0  -10.0   
    1357700.0   -415.0  -10.0   
    1358700.0   -395.0  -10.0   
    1359700.0   -385.0  -10.0   
    1360700.0   -315.0  -10.0   
    1361700.0   -345.0  -10.0   
    1362700.0   -365.0  -10.0   
    1363700.0   -355.0  -10.0   
    1364700.0   -335.0  -10.0   
    1365700.0   -325.0  -10.0   
    1366700.0   -285.0  -10.0   
    1367700.0   -305.0  -10.0   
    1368700.0   -295.0  -10.0   
    1369700.0   -265.0  -10.0   
    1370700.0   -275.0  -10.0   
    1371700.0   -255.0  -10.0   
    1372700.0   -125.0  -10.0   
    1373700.0   -185.0  -10.0   
    1374700.0   -215.0  -10.0   
    1375700.0   -235.0  -10.0   
    1376700.0   -225.0  -10.0   
    1377700.0   -205.0  -10.0   
    1378700.0   -195.0  -10.0   
    1379700.0   -155.0  -10.0   
    1380700.0   -175.0  -10.0   
    1381700.0   -165.0  -10.0   
    1382700.0   -145.0  -10.0   
    1383700.0   -135.0  -10.0   
    1384700.0   -65.0   -10.0   
    1385700.0   -95.0   -10.0   
    1386700.0   -115.0  -10.0   
    1387700.0   -105.0  -10.0   
    1388700.0   -85.0   -10.0   
    1389700.0   -75.0   -10.0   
    1390700.0   -35.0   -10.0   
    1391700.0   -55.0   -10.0   
    1392700.0   -45.0   -10.0   
    1393700.0   -15.0   -10.0   
    1394700.0   -25.0   -10.0   
    1395700.0   -5.0    -10.0   
    1396700.0   255.0   -10.0   
    1397700.0   375.0   -10.0   
    1398700.0   445.0   -10.0   
    1399700.0   474.9041-10.0   
    1400700.0   455.0   -10.0   
    1401700.0   464.9841-10.0   
    1402700.0   484.5416-10.0   
    1403700.0   493.4122-10.0   
    1404700.0   405.0   -10.0   
    1405700.0   425.0   -10.0   
    1406700.0   435.0   -10.0   
    1407700.0   415.0   -10.0   
    1408700.0   395.0   -10.0   
    1409700.0   385.0   -10.0   
    1410700.0   315.0   -10.0   
    1411700.0   345.0   -10.0   
    1412700.0   365.0   -10.0   
    1413700.0   355.0   -10.0   
    1414700.0   335.0   -10.0   
    1415700.0   325.0   -10.0   
    1416700.0   285.0   -10.0   
    1417700.0   305.0   -10.0   
    1418700.0   295.0   -10.0   
    1419700.0   275.0   -10.0   
    1420700.0   265.0   -10.0   
    1421700.0   135.0   -10.0   
    1422700.0   195.0   -10.0   
    1423700.0   225.0   -10.0   
    1424700.0   245.0   -10.0   
    1425700.0   235.0   -10.0   
    1426700.0   215.0   -10.0   
    1427700.0   205.0   -10.0   
    1428700.0   165.0   -10.0   
    1429700.0   185.0   -10.0   
    1430700.0   175.0   -10.0   
    1431700.0   155.0   -10.0   
    1432700.0   145.0   -10.0   
    1433700.0   75.0    -10.0   
    1434700.0   105.0   -10.0   
    1435700.0   125.0   -10.0   
    1436700.0   115.0   -10.0   
    1437700.0   95.0    -10.0   
    1438700.0   85.0    -10.0   
    1439700.0   45.0    -10.0   
    1440700.0   65.0    -10.0   
    1441700.0   55.0    -10.0   
    1442700.0   25.0    -10.0   
    1443700.0   35.0    -10.0   
    1444700.0   15.0    -10.0   
    14455.798826490.00030.0     
    144611.5971 480.00030.0     
    144717.39509470.00010.0     
    144823.19303459.99980.0     
    144928.99097449.99950.0     
    145034.7889 439.99920.0     
    145140.58684429.99890.0     
    145246.38477419.99860.0     
    145352.1827 409.99830.0     
    145457.98064399.998 0.0     
    145563.77857389.99770.0     
    145669.57651379.99740.0     
    145775.37444369.99710.0     
    145881.17238359.99680.0     
    145986.97031349.99650.0     
    146092.76825339.99620.0     
    146198.56618329.99580.0     
    1462104.3641319.99550.0     
    1463110.1621309.99520.0     
    1464115.96  299.99490.0     
    1465121.7579289.99460.0     
    1466127.5559279.99430.0     
    1467133.3538269.994 0.0     
    1468139.1519259.99360.0     
    1469144.9505249.99310.0     
    1470150.7503239.99260.0     
    1471156.5515229.99230.0     
    1472162.3533219.99240.0     
    1473168.1553209.99270.0     
    1474173.9574199.993 0.0     
    1475179.7595189.99330.0     
    1476185.5615179.99360.0     
    1477191.3636169.99390.0     
    1478197.1657159.99420.0     
    1479202.9677149.99450.0     
    1480208.7698139.99480.0     
    1481214.5719129.99510.0     
    1482220.3739119.99540.0     
    1483226.176 109.99570.0     
    1484231.978 99.996010.0     
    1485237.780189.996310.0     
    1486243.582279.996610.0     
    1487249.384269.996910.0     
    1488255.186359.997220.0     
    1489260.988449.997520.0     
    1490266.790439.997820.0     
    1491272.592529.998120.0     
    1492278.394619.998440.0     
    1493284.19649.9988760.0     
    1494289.9974-4.802-40.0     
    1495295.7966-9.999830.0     
    1496301.5937-19.99960.0     
    1497307.3898-29.99990.0     
    1498313.1855-40.00050.0     
    1499318.9813-50.00110.0     
    1500324.777 -60.00170.0     
    1501330.5727-70.00230.0     
    1502336.3684-80.003 0.0     
    1503342.1641-90.00360.0     
    1504347.9598-100.0040.0     
    1505353.7556-110.0050.0     
    1506359.5513-120.0050.0     
    1507365.347 -130.0060.0     
    1508371.1427-140.0070.0     
    1509376.9384-150.0070.0     
    1510382.7342-160.0080.0     
    1511388.5299-170.0090.0     
    1512394.3256-180.0090.0     
    1513400.1213-190.01 0.0     
    1514405.917 -200.0110.0     
    1515411.7128-210.0110.0     
    1516417.5085-220.0120.0     
    1517423.3042-230.0120.0     
    1518429.1   -240.0130.0     
    1519434.8961-250.0140.0     
    1520440.6928-260.0150.0     
    1521446.4901-270.0150.0     
    1522452.2879-280.0160.0     
    1523458.0857-290.0160.0     
    1524463.8835-300.0160.0     
    1525469.6814-310.0170.0     
    1526475.4792-320.0170.0     
    1527481.2771-330.0170.0     
    1528487.0749-340.0180.0     
    1529492.8728-350.0180.0     
    1530498.6716-360.0190.0     
    1531504.4741-370.0210.0     
    1532510.2848-380.0230.0     
    1533516.1042-390.0230.0     
    1534521.9285-400.02 0.0     
    1535527.7539-410.0160.0     
    1536533.5787-420.0120.0     
    1537539.3997-430.0070.0     
    1538545.2122-440.0010.0     
    1539551.0156-449.9980.0     
    1540556.8141-459.9970.0     
    1541562.6112-469.9970.0     
    1542568.4081-479.9980.0     
    1543574.2047-489.9980.0     
    1544299.99451.0627-50.0     
    1545309.99045.8665-40.0     
    1546319.98569.2786-40.0     
    1547329.98051.0187-30.0     
    1548339.97531.0277-30.0     
    1549349.97011.0277-30.0     
    1550359.96481.0277-30.0     
    1551369.95961.0277-30.0     
    1552379.95441.0277-30.0     
    1553389.94921.0279-30.0     
    1554399.94391.034-3 0.0     
    1555409.93851.097-3 0.0     
    1556419.93261.379-3 0.0     
    1557429.92571.9829-30.0     
    1558439.918 2.6446-30.0     
    1559449.90953.0158-30.0     
    1560459.90073.172-3 0.0     
    1561469.89213.4126-30.0     
    1562479.88393.8315-30.0     
    1563489.87634.2131-30.0     
    1564499.86944.3701-30.0     
    1565509.86334.1927-30.0     
    1566519.85913.2254-30.0     
    1567529.858 1.1482-30.0     
    1568539.8601-1.126-30.0     
    1569549.8646-2.448-30.0     
    1570559.8696-3.456-30.0     
    1571569.8725-6.079-30.0     
    1572579.8704-1.078-20.0     
    1573589.8615-1.507-20.0     
    1574599.8459-1.699-20.0     
    1575609.8241-1.644-20.0     
    1576619.7933-1.204-20.0     
    1577629.748 -2.537-30.0     
    1578639.68777.3957-30.0     
    1579649.61229.7991-30.0     
    1580659.5035-1.046-30.0     
    1581669.3177-2.573-20.0     
    1582679.1059-3.286-20.0     
    1583689.0483-3.217-20.0     
    1584154.8959249.99540.0     
    1585164.8232249.998 0.0     
    1586174.7416249.99960.0     
    1587184.6564250.0   0.0     
    1588194.5706250.0   0.0     
    1589204.4847250.0   0.0     
    1590214.3988250.0   0.0     
    1591224.3129250.0   0.0     
    1592234.2271250.0   0.0     
    1593244.1412250.0   0.0     
    1594254.0553250.0   0.0     
    1595263.9694250.0   0.0     
    1596273.8835250.0   0.0     
    1597283.7976250.0   0.0     
    1598293.7118250.0   0.0     
    1599303.6259250.0   0.0     
    1600313.54  250.0   0.0     
    1601323.4541250.0   0.0     
    1602333.3684250.0   0.0     
    1603343.2829249.99980.0     
    1604353.1979249.99940.0     
    1605363.1135249.999 0.0     
    1606373.0295249.99880.0     
    1607382.9458249.99880.0     
    1608392.8621249.99880.0     
    1609402.7783249.99880.0     
    1610412.6946249.99880.0     
    1611422.6109249.99880.0     
    1612432.5272249.99880.0     
    1613442.4435249.99880.0     
    1614452.3597249.99880.0     
    1615462.275 249.999 0.0     
    1616472.1843250.00130.0     
    1617482.075 250.01180.0     
    1618491.9328250.03440.0     
    1619501.7574250.05890.0     
    1620511.5648250.06950.0     
    1621521.3833250.059 0.0     
    1622531.2405250.02920.0     
    1623541.1423249.996 0.0     
    1624551.0766249.97780.0     
    1625561.0238249.97470.0     
    1626570.9676249.97880.0     
    1627580.9035249.98410.0     
    1628590.8331249.98730.0     
    1629600.7585249.99  0.0     
    1630610.6795249.99790.0     
    1631620.5946250.01330.0     
    1632630.5027250.02640.0     
    1633640.3975250.02310.0     
    1634650.2638250.00180.0     
    1635660.0721249.97310.0     
    1636669.7904249.95840.0     
    1637679.5075250.01560.0     
    1638689.3811250.15760.0     
    1639416.833 260.00050.0     
    1640411.108 270.00150.0     
    1641405.4032280.00190.0     
    1642399.7027290.00190.0     
    1643394.0027300.00190.0     
    1644388.3027310.00190.0     
    1645382.6027320.00190.0     
    1646376.9027330.00190.0     
    1647371.2027340.00190.0     
    1648365.5027350.00190.0     
    1649359.8027360.00190.0     
    1650354.1027370.00190.0     
    1651348.4027380.00190.0     
    1652342.7027390.00190.0     
    1653337.0027400.00190.0     
    1654331.3027410.00190.0     
    1655325.6027420.00190.0     
    1656319.9027430.00190.0     
    1657314.2027440.00190.0     
    1658308.5027450.00190.0     
    1659302.8027460.00190.0     
    1660297.1027470.00190.0     
    1661291.4026480.00190.0     
    1662285.7021490.00150.0     
    1663278.0152260.001 0.0     
    1664272.2549270.00170.0     
    1665266.5029280.00190.0     
    1666260.7527290.00190.0     
    1667255.0027300.00190.0     
    1668249.2527310.00190.0     
    1669243.5027320.00190.0     
    1670237.7527330.00190.0     
    1671232.0027340.00190.0     
    1672226.2527350.00190.0     
    1673220.5027360.00190.0     
    1674214.7527370.00190.0     
    1675209.0027380.00190.0     
    1676203.2527390.00190.0     
    1677197.5027400.00190.0     
    1678191.7527410.00190.0     
    1679186.0027420.00190.0     
    1680180.2527430.00190.0     
    1681174.5027440.00190.0     
    1682168.7527450.00190.0     
    1683163.0027460.00190.0     
    1684157.2527470.00190.0     
    1685151.5026480.00190.0     
    1686145.7521490.00150.0     
    1687204.7991370.00190.0     
    1688194.8456370.00190.0     
    1689184.892 370.00190.0     
    1690174.9384370.00190.0     
    1691164.9849370.00190.0     
    1692155.0313370.00190.0     
    1693145.0777370.00190.0     
    1694135.1241370.00190.0     
    1695125.1706370.00190.0     
    1696115.217 370.00190.0     
    1697105.2629370.00160.0     
    169895.30685370.00060.0     
    169985.34562369.99870.0     
    1700150.8527360.00190.0     
    1701156.6277350.00190.0     
    1702162.4027340.00190.0     
    1703168.1777330.00190.0     
    1704173.9527320.00190.0     
    1705179.7277310.00190.0     
    1706185.5027300.00190.0     
    1707191.2777290.00190.0     
    1708197.0528280.00190.0     
    1709202.8287270.00170.0     
    1710208.6084260.001 0.0     
    1711189.6598310.00190.0     
    1712199.592 310.00190.0     
    1713209.5241310.00190.0     
    1714219.4563310.00190.0     
    1715229.3884310.00190.0     
    1716239.3206310.00190.0     
    1717203.7599320.00190.0     
    1718197.9956330.00190.0     
    1719192.2313340.00190.0     
    1720186.467 350.00190.0     
    1721180.7027360.00190.0     
    1722182.2884340.00190.0     
    1723172.3456340.00190.0     
    1724188.0563330.00190.0     
    1725193.8241320.00190.0     
    1726178.117 330.00190.0     
    1727183.8884320.00190.0     
    1728170.7527360.00190.0     
    1729176.5206350.00190.0     
    1730160.8027360.00190.0     
    1731166.5741350.00190.0     
    1732222.0599340.00190.0     
    1733212.117 340.00190.0     
    1734202.1741340.00190.0     
    1735217.8741330.00190.0     
    1736223.6313320.00190.0     
    1737227.8134330.00190.0     
    1738233.567 320.00190.0     
    1739207.9349330.00190.0     
    1740213.6956320.00190.0     
    1741200.6027360.00190.0     
    1742206.3599350.00190.0     
    1743210.5527360.00190.0     
    1744216.3063350.00190.0     
    1745190.6527360.00190.0     
    1746196.4134350.00190.0     
    1747238.3542260.001 0.0     
    1748232.5827270.00170.0     
    1749226.8171280.00190.0     
    1750221.0527290.00190.0     
    1751215.2884300.00190.0     
    1752216.8957280.00190.0     
    1753206.9742280.00190.0     
    1754222.6647270.00170.0     
    1755228.4389260.001 0.0     
    1756212.7467270.00170.0     
    1757218.5237260.001 0.0     
    1758205.3598300.00190.0     
    1759211.1277290.00190.0     
    1760195.4313300.00190.0     
    1761201.2027290.00190.0     
    1762256.5815280.00190.0     
    1763246.66  280.00190.0     
    1764236.7386280.00190.0     
    1765252.4188270.00170.0     
    1766258.1847260.001 0.0     
    1767262.3368270.00170.0     
    1768268.0999260.001 0.0     
    1769242.5008270.00170.0     
    1770248.2694260.001 0.0     
    1771235.1456300.00190.0     
    1772240.9027290.00190.0     
    1773245.0741300.00190.0     
    1774250.8277290.00190.0     
    1775225.217 300.00190.0     
    1776230.9777290.00190.0     
    1777120.1196309.99750.0     
    1778130.0627310.0   0.0     
    1779139.9984310.00150.0     
    1780149.9312310.00190.0     
    1781159.8634310.00190.0     
    1782169.7956310.00190.0     
    1783134.2092320.00150.0     
    1784128.4199330.00160.0     
    1785122.6307340.00160.0     
    1786116.8414350.00160.0     
    1787111.0522360.00160.0     
    1788112.6848340.00030.0     
    1789102.7326339.99810.0     
    1790118.4774330.00020.0     
    1791124.2701320.00010.0     
    1792108.5283329.99790.0     
    1793114.3239319.99770.0     
    1794101.0995360.00050.0     
    1795106.8921350.00040.0     
    179691.14128359.99850.0     
    179796.93695349.99830.0     
    1798152.4598340.00190.0     
    1799142.517 340.00190.0     
    1800132.5741340.00190.0     
    1801148.2991330.00190.0     
    1802154.0813320.00190.0     
    1803158.2384330.00190.0     
    1804164.017 320.00190.0     
    1805138.3598330.00190.0     
    1806144.1455320.00190.0     
    1807130.9527360.00190.0     
    1808136.7348350.00190.0     
    1809140.9027360.00190.0     
    1810146.6813350.00190.0     
    1811121.0027360.00190.0     
    1812126.7884350.00190.0     
    1813168.9466260.00060.0     
    1814163.1557270.00120.0     
    1815157.3662280.00140.0     
    1816151.5769290.00150.0     
    1817145.7877300.00150.0     
    1818147.4407279.99970.0     
    1819137.5066279.99690.0     
    1820153.2335269.99950.0     
    1821159.027 259.99890.0     
    1822143.3023269.99660.0     
    1823149.0984259.99610.0     
    1824135.8554299.99990.0     
    1825141.648 289.99980.0     
    1826125.9153299.99730.0     
    1827131.7109289.99710.0     
    1828187.1313280.00190.0     
    1829177.2099280.00190.0     
    1830167.2884280.00190.0     
    1831182.9926270.00170.0     
    1832188.7779260.001 0.0     
    1833192.9106270.00170.0     
    1834198.6931260.001 0.0     
    1835173.0745270.00160.0     
    1836178.8626260.001 0.0     
    1837165.6456300.00190.0     
    1838171.4277290.00190.0     
    1839175.5741300.00190.0     
    1840181.3527290.00190.0     
    1841155.7169300.00190.0     
    1842161.5026290.00190.0     
    184375.77707490.00150.0     
    184481.55261480.00190.0     
    184587.3277 470.00190.0     
    184693.10271460.00190.0     
    184798.87771450.00190.0     
    1848104.6527440.00190.0     
    1849110.4277430.00190.0     
    1850116.2027420.00190.0     
    1851121.9777410.00190.0     
    1852127.7527400.00190.0     
    1853133.5277390.00190.0     
    1854139.3027380.00190.0     
    1855114.6313440.00190.0     
    1856124.6099440.00190.0     
    1857134.5884440.00190.0     
    1858144.567 440.00190.0     
    1859154.5456440.00190.0     
    1860164.5241440.00190.0     
    1861128.8241450.00190.0     
    1862123.0599460.00190.0     
    1863117.2956470.00190.0     
    1864111.5312480.00190.0     
    1865105.7664490.00150.0     
    1866107.3063470.00190.0     
    186797.31699470.00190.0     
    1868113.0741460.00190.0     
    1869118.842 450.00190.0     
    1870103.0884460.00190.0     
    1871108.8599450.00190.0     
    187295.76993490.00150.0     
    1873101.5383480.00190.0     
    187485.7735 490.00150.0     
    187591.54547480.00190.0     
    1876147.2634470.00190.0     
    1877137.2741470.00190.0     
    1878127.2848470.00190.0     
    1879143.0313460.00190.0     
    1880148.7884450.00190.0     
    1881153.017 460.00190.0     
    1882158.7706450.00190.0     
    1883133.0456460.00190.0     
    1884138.8063450.00190.0     
    1885125.7592490.00150.0     
    1886131.5169480.00190.0     
    1887135.7556490.00150.0     
    1888141.5098480.00190.0     
    1889115.7628490.00150.0     
    1890121.524 480.00190.0     
    1891169.1741380.00190.0     
    1892163.4099390.00190.0     
    1893157.6456400.00190.0     
    1894151.8813410.00190.0     
    1895146.117 420.00190.0     
    1896140.3527430.00190.0     
    1897147.6813400.00190.0     
    1898137.717 400.00190.0     
    1899153.4491390.00190.0     
    1900159.217 380.00190.0     
    1901143.4884390.00190.0     
    1902149.2599380.00190.0     
    1903136.1456420.00190.0     
    1904126.1741420.00190.0     
    1905141.9134410.00190.0     
    1906131.9456410.00190.0     
    1907130.3777430.00190.0     
    1908120.4027430.00190.0     
    1909187.5384400.00190.0     
    1910177.5741400.00190.0     
    1911167.6099400.00190.0     
    1912183.3313390.00190.0     
    1913189.0884380.00190.0     
    1914193.292 390.00190.0     
    1915199.0456380.00190.0     
    1916173.3706390.00190.0     
    1917179.1313380.00190.0     
    1918160.3027430.00190.0     
    1919166.0599420.00190.0     
    1920171.817 410.00190.0     
    1921176.0313420.00190.0     
    1922170.2777430.00190.0     
    1923181.7849410.00190.0     
    1924156.0884420.00190.0     
    1925150.3277430.00190.0     
    1926161.8491410.00190.0     
    192744.77597440.00020.0     
    192854.75833440.00120.0     
    192964.73816440.00180.0     
    193074.71697440.00190.0     
    193184.69557440.00190.0     
    193294.67414440.00190.0     
    193358.94891450.00180.0     
    193453.15966460.00180.0     
    193547.3704 470.00180.0     
    193641.58105480.00180.0     
    193735.79126490.00150.0     
    193837.38038470.00140.0     
    193927.38897470.00080.0     
    194043.17304460.00130.0     
    194148.96568450.00130.0     
    194233.18464460.00060.0     
    194338.98031450.00040.0     
    194425.79447490.00120.0     
    194531.58764480.00150.0     
    194615.79709490.00080.0     
    194721.59322480.001 0.0     
    194877.33842470.00190.0     
    194967.34913470.00190.0     
    195057.35983470.00190.0     
    195173.13128460.00190.0     
    195278.91342450.00190.0     
    195383.117  460.00190.0     
    195488.89557450.00190.0     
    195563.14555460.00190.0     
    195668.93126450.00190.0     
    195755.78421490.00150.0     
    195861.56689480.00190.0     
    195965.78064490.00150.0     
    196071.55975480.00190.0     
    196145.78777490.00150.0     
    196251.57402480.00190.0     
    196399.47367380.00170.0     
    196493.68442390.00170.0     
    196587.89517400.00170.0     
    196682.10591410.00170.0     
    196776.31666420.00170.0     
    196870.52741430.00170.0     
    196977.92891400.00080.0     
    197067.95863399.99930.0     
    197183.72156390.00070.0     
    197289.5142 380.00060.0     
    197373.75429389.99910.0     
    197479.54996379.99890.0     
    197566.34362420.001 0.0     
    197656.3673 419.99970.0     
    197772.13627410.00090.0     
    197862.16296409.99950.0     
    197960.55097430.00110.0     
    198050.57163429.99990.0     
    1981117.7884400.00190.0     
    1982107.8241400.00190.0     
    198397.85982400.00190.0     
    1984113.6063390.00190.0     
    1985119.3884380.00190.0     
    1986123.567 390.00190.0     
    1987129.3456380.00190.0     
    1988103.6455390.00190.0     
    1989109.4312380.00190.0     
    199090.47771430.00190.0     
    199196.25985420.00190.0     
    1992102.042 410.00190.0     
    1993106.2313420.00190.0     
    1994100.4527430.00190.0     
    1995112.0099410.00190.0     
    199686.2884 420.00190.0     
    199780.50269430.00190.0     
    199892.07411410.00190.0     
    1999344.1492370.00190.0     
    2000334.1956370.00190.0     
    2001324.242 370.00190.0     
    2002314.2884370.00190.0     
    2003304.3349370.00190.0     
    2004294.3813370.00190.0     
    2005284.4277370.00190.0     
    2006274.4741370.00190.0     
    2007264.5206370.00190.0     
    2008254.567 370.00190.0     
    2009244.6134370.00190.0     
    2010234.6599370.00190.0     
    2011224.7063370.00190.0     
    2012290.1527360.00190.0     
    2013295.8777350.00190.0     
    2014301.6027340.00190.0     
    2015307.3277330.00190.0     
    2016313.0527320.00190.0     
    2017318.7777310.00190.0     
    2018324.5027300.00190.0     
    2019330.2277290.00190.0     
    2020335.953 280.00190.0     
    2021341.6811270.00160.0     
    2022347.4223260.00080.0     
    2023328.7099310.00190.0     
    2024338.642 310.00190.0     
    2025348.5741310.00190.0     
    2026358.5063310.00190.0     
    2027368.4384310.00190.0     
    2028378.3706310.00190.0     
    2029342.8599320.00190.0     
    2030337.1456330.00190.0     
    2031331.4313340.00190.0     
    2032325.717 350.00190.0     
    2033320.0027360.00190.0     
    2034321.4884340.00190.0     
    2035311.5456340.00190.0     
    2036327.2063330.00190.0     
    2037332.9241320.00190.0     
    2038317.267 330.00190.0     
    2039322.9884320.00190.0     
    2040310.0527360.00190.0     
    2041315.7706350.00190.0     
    2042300.1027360.00190.0     
    2043305.8241350.00190.0     
    2044361.2599340.00190.0     
    2045351.317 340.00190.0     
    2046341.3741340.00190.0     
    2047357.0241330.00190.0     
    2048362.7313320.00190.0     
    2049366.9634330.00190.0     
    2050372.667 320.00190.0     
    2051347.0849330.00190.0     
    2052352.7956320.00190.0     
    2053339.9027360.00190.0     
    2054345.6099350.00190.0     
    2055349.8527360.00190.0     
    2056355.5563350.00190.0     
    2057329.9527360.00190.0     
    2058335.6634350.00190.0     
    2059377.1695260.00050.0     
    2060371.4354270.00150.0     
    2061365.7174280.00190.0     
    2062360.0027290.00190.0     
    2063354.2884300.00190.0     
    2064355.7959280.00190.0     
    2065345.8745280.00190.0     
    2066361.5173270.00150.0     
    2067367.2537260.00050.0     
    2068351.5992270.00160.0     
    2069357.3379260.00060.0     
    2070344.3599300.00190.0     
    2071350.0777290.00190.0     
    2072334.4313300.00190.0     
    2073340.1527290.00190.0     
    2074395.4818280.00190.0     
    2075385.5603280.00190.0     
    2076375.6389280.00190.0     
    2077391.2717270.00150.0     
    2078397.0013260.00050.0     
    2079401.1899270.00150.0     
    2080406.9171260.00050.0     
    2081381.3536270.00150.0     
    2082387.0854260.00050.0     
    2083374.1456300.00190.0     
    2084379.8527290.00190.0     
    2085384.0741300.00190.0     
    2086389.7777290.00190.0     
    2087364.217 300.00190.0     
    2088369.9277290.00190.0     
    2089259.1849310.00190.0     
    2090269.117 310.00190.0     
    2091279.0491310.00190.0     
    2092288.9813310.00190.0     
    2093298.9134310.00190.0     
    2094308.8456310.00190.0     
    2095273.3099320.00190.0     
    2096267.5706330.00190.0     
    2097261.8313340.00190.0     
    2098256.092 350.00190.0     
    2099250.3527360.00190.0     
    2100251.8884340.00190.0     
    2101241.9456340.00190.0     
    2102257.6313330.00190.0     
    2103263.3741320.00190.0     
    2104247.692 330.00190.0     
    2105253.4384320.00190.0     
    2106240.4027360.00190.0     
    2107246.1456350.00190.0     
    2108230.4527360.00190.0     
    2109236.1991350.00190.0     
    2110291.6599340.00190.0     
    2111281.717 340.00190.0     
    2112271.7741340.00190.0     
    2113287.4491330.00190.0     
    2114293.1813320.00190.0     
    2115297.3884330.00190.0     
    2116303.117 320.00190.0     
    2117277.5099330.00190.0     
    2118283.2456320.00190.0     
    2119270.2527360.00190.0     
    2120275.9849350.00190.0     
    2121280.2027360.00190.0     
    2122285.9313350.00190.0     
    2123260.3027360.00190.0     
    2124266.0384350.00190.0     
    2125307.761 260.001 0.0     
    2126302.009 270.00170.0     
    2127296.2673280.00190.0     
    2128290.5277290.00190.0     
    2129284.7884300.00190.0     
    2130286.3458280.00190.0     
    2131276.4244280.00190.0     
    2132292.0909270.00170.0     
    2133297.8457260.001 0.0     
    2134282.1729270.00170.0     
    2135287.9304260.001 0.0     
    2136274.8599300.00190.0     
    2137280.6027290.00190.0     
    2138264.9313300.00190.0     
    2139270.6777290.00190.0     
    2140326.0316280.00190.0     
    2141316.1101280.00190.0     
    2142306.1887280.00190.0     
    2143321.845 270.00170.0     
    2144327.5915260.001 0.0     
    2145331.7631270.00170.0     
    2146337.5068260.001 0.0     
    2147311.927 270.00170.0     
    2148317.6762260.001 0.0     
    2149304.6456300.00190.0     
    2150310.3777290.00190.0     
    2151314.5741300.00190.0     
    2152320.3027290.00190.0     
    2153294.717 300.00190.0     
    2154300.4527290.00190.0     
    2155215.7271490.00150.0     
    2156221.4526480.00190.0     
    2157227.1777470.00190.0     
    2158232.9027460.00190.0     
    2159238.6277450.00190.0     
    2160244.3527440.00190.0     
    2161250.0777430.00190.0     
    2162255.8027420.00190.0     
    2163261.5277410.00190.0     
    2164267.2527400.00190.0     
    2165272.9777390.00190.0     
    2166278.7027380.00190.0     
    2167254.3313440.00190.0     
    2168264.3099440.00190.0     
    2169274.2884440.00190.0     
    2170284.267 440.00190.0     
    2171294.2456440.00190.0     
    2172304.2242440.00190.0     
    2173268.5742450.00190.0     
    2174262.8599460.00190.0     
    2175257.1456470.00190.0     
    2176251.4312480.00190.0     
    2177245.7164490.00150.0     
    2178247.1563470.00190.0     
    2179237.167 470.00190.0     
    2180252.8742460.00190.0     
    2181258.592 450.00190.0     
    2182242.8884460.00190.0     
    2183248.6099450.00190.0     
    2184235.7199490.00150.0     
    2185241.4383480.00190.0     
    2186225.7235490.00150.0     
    2187231.4455480.00190.0     
    2188287.1134470.00190.0     
    2189277.1241470.00190.0     
    2190267.1349470.00190.0     
    2191282.8313460.00190.0     
    2192288.5384450.00190.0     
    2193292.817 460.00190.0     
    2194298.5206450.00190.0     
    2195272.8456460.00190.0     
    2196278.5563450.00190.0     
    2197265.7092490.00150.0     
    2198271.4169480.00190.0     
    2199275.7056490.00150.0     
    2200281.4098480.00190.0     
    2201255.7128490.00150.0     
    2202261.424 480.00190.0     
    2203308.5741380.00190.0     
    2204302.8599390.00190.0     
    2205297.1456400.00190.0     
    2206291.4313410.00190.0     
    2207285.717 420.00190.0     
    2208280.0027430.00190.0     
    2209287.1813400.00190.0     
    2210277.217 400.00190.0     
    2211292.8991390.00190.0     
    2212298.617 380.00190.0     
    2213282.9384390.00190.0     
    2214288.6599380.00190.0     
    2215275.7456420.00190.0     
    2216265.7741420.00190.0     
    2217281.4634410.00190.0     
    2218271.4956410.00190.0     
    2219270.0277430.00190.0     
    2220260.0527430.00190.0     
    2221327.0384400.00190.0     
    2222317.0742400.00190.0     
    2223307.1099400.00190.0     
    2224322.7813390.00190.0     
    2225328.4884380.00190.0     
    2226332.742 390.00190.0     
    2227338.4456380.00190.0     
    2228312.8206390.00190.0     
    2229318.5313380.00190.0     
    2230299.9527430.00190.0     
    2231305.6599420.00190.0     
    2232311.367 410.00190.0     
    2233315.6313420.00190.0     
    2234309.9277430.00190.0     
    2235321.3349410.00190.0     
    2236295.6884420.00190.0     
    2237289.9777430.00190.0     
    2238301.3992410.00190.0     
    2239184.4813440.00190.0     
    2240194.4599440.00190.0     
    2241204.4384440.00190.0     
    2242214.417 440.00190.0     
    2243224.3956440.00190.0     
    2244234.3741440.00190.0     
    2245198.6991450.00190.0     
    2246192.9599460.00190.0     
    2247187.2206470.00190.0     
    2248181.4812480.00190.0     
    2249175.7414490.00150.0     
    2250177.2313470.00190.0     
    2251167.242 470.00190.0     
    2252182.9741460.00190.0     
    2253188.717 450.00190.0     
    2254172.9884460.00190.0     
    2255178.7349450.00190.0     
    2256165.7449490.00150.0     
    2257171.4883480.00190.0     
    2258155.7485490.00150.0     
    2259161.4955480.00190.0     
    2260217.1884470.00190.0     
    2261207.1991470.00190.0     
    2262197.2099470.00190.0     
    2263212.9313460.00190.0     
    2264218.6634450.00190.0     
    2265222.917 460.00190.0     
    2266228.6456450.00190.0     
    2267202.9456460.00190.0     
    2268208.6813450.00190.0     
    2269195.7342490.00150.0     
    2270201.4669480.00190.0     
    2271205.7306490.00150.0     
    2272211.4598480.00190.0     
    2273185.7378490.00150.0     
    2274191.474 480.00190.0     
    2275238.8741380.00190.0     
    2276233.1349390.00190.0     
    2277227.3956400.00190.0     
    2278221.6563410.00190.0     
    2279215.917 420.00190.0     
    2280210.1777430.00190.0     
    2281217.4313400.00190.0     
    2282207.467 400.00190.0     
    2283223.1741390.00190.0     
    2284228.917 380.00190.0     
    2285213.2134390.00190.0     
    2286218.9599380.00190.0     
    2287205.9456420.00190.0     
    2288195.9741420.00190.0     
    2289211.6884410.00190.0     
    2290201.7206410.00190.0     
    2291200.2027430.00190.0     
    2292190.2277430.00190.0     
    2293257.2884400.00190.0     
    2294247.3241400.00190.0     
    2295237.3599400.00190.0     
    2296253.0563390.00190.0     
    2297258.7884380.00190.0     
    2298263.017 390.00190.0     
    2299268.7456380.00190.0     
    2300243.0956390.00190.0     
    2301248.8313380.00190.0     
    2302230.1277430.00190.0     
    2303235.8599420.00190.0     
    2304241.592 410.00190.0     
    2305245.8313420.00190.0     
    2306240.1027430.00190.0     
    2307251.5599410.00190.0     
    2308225.8884420.00190.0     
    2309220.1527430.00190.0     
    2310231.6241410.00190.0     
    2311555.5253259.98680.0     
    2312549.9245269.99410.0     
    2313544.2801279.99630.0     
    2314538.6256289.996 0.0     
    2315532.9698299.99520.0     
    2316527.3139309.99440.0     
    2317521.6581319.99350.0     
    2318516.0023329.99270.0     
    2319510.3465339.992 0.0     
    2320504.6913349.99170.0     
    2321499.038 359.99230.0     
    2322493.3883369.99370.0     
    2323487.7419379.995 0.0     
    2324482.0969389.996 0.0     
    2325476.4523399.99680.0     
    2326470.8077409.99760.0     
    2327465.1631419.99830.0     
    2328459.5185429.99910.0     
    2329453.8738439.99980.0     
    2330448.2292450.00060.0     
    2331442.5846460.00130.0     
    2332436.94  470.00210.0     
    2333431.2951480.00270.0     
    2334425.6491490.00230.0     
    2335483.475 369.99580.0     
    2336473.5392369.99950.0     
    2337463.591 370.00140.0     
    2338453.6384370.00190.0     
    2339443.6849370.00190.0     
    2340433.7313370.00190.0     
    2341423.7777370.00190.0     
    2342413.8242370.00190.0     
    2343403.8706370.00190.0     
    2344393.917 370.00190.0     
    2345383.9634370.00190.0     
    2346374.0099370.00190.0     
    2347364.0563370.00190.0     
    2348429.4527360.00190.0     
    2349435.1277350.00190.0     
    2350440.8027340.00190.0     
    2351446.4777330.00190.0     
    2352452.1527320.00190.0     
    2353457.8277310.00190.0     
    2354463.5027300.00190.0     
    2355469.1777290.00190.0     
    2356474.8533280.00210.0     
    2357480.5325270.00430.0     
    2358486.2246260.014 0.0     
    2359467.7599310.00190.0     
    2360477.692 310.00190.0     
    2361487.6241310.00190.0     
    2362497.5556310.00150.0     
    2363507.4842309.99980.0     
    2364517.4054309.99670.0     
    2365481.9598320.00190.0     
    2366476.2955330.00190.0     
    2367470.6312340.00190.0     
    2368464.9669350.00190.0     
    2369459.3027360.00190.0     
    2370460.6884340.00190.0     
    2371450.7456340.00190.0     
    2372466.3563330.00190.0     
    2373472.0242320.00190.0     
    2374456.417 330.00190.0     
    2375462.0884320.00190.0     
    2376449.3527360.00190.0     
    2377455.0206350.00190.0     
    2378439.4027360.00190.0     
    2379445.0742350.00190.0     
    2380500.4381339.995 0.0     
    2381490.511 339.99910.0     
    2382480.5732340.00140.0     
    2383496.1687329.99930.0     
    2384501.8265319.99960.0     
    2385506.0939329.99550.0     
    2386511.7496319.99610.0     
    2387486.234 330.00140.0     
    2388491.8948320.00140.0     
    2389479.1961359.99920.0     
    2390484.8534349.99910.0     
    2391489.1282359.99510.0     
    2392494.7827349.99480.0     
    2393469.2517360.00140.0     
    2394474.9124350.00140.0     
    2395515.8884260.03040.0     
    2396510.2728270.011 0.0     
    2397504.6163280.00340.0     
    2398498.9527290.002 0.0     
    2399493.2884300.00190.0     
    2400494.6954280.00320.0     
    2401484.7744280.00270.0     
    2402500.3602270.01070.0     
    2403506.0027260.03290.0     
    2404490.4471270.00790.0     
    2405496.1171260.026 0.0     
    2406483.3599300.00190.0     
    2407489.0277290.002 0.0     
    2408473.4313300.00190.0     
    2409479.1027290.002 0.0     
    2410534.3713279.99840.0     
    2411524.456 280.00110.0     
    2412514.5369280.00290.0     
    2413530.1007270.00230.0     
    2414535.6901260.00130.0     
    2415540.0141269.99690.0     
    2416545.6061259.99010.0     
    2417520.1863270.008 0.0     
    2418525.7834260.01790.0     
    2419513.1419300.00010.0     
    2420518.7996290.00040.0     
    2421523.0612299.99730.0     
    2422528.7169289.998 0.0     
    2423503.2164300.00150.0     
    2424508.8772290.00170.0     
    2425398.2349310.00190.0     
    2426408.167 310.00190.0     
    2427418.0992310.00190.0     
    2428428.0313310.00190.0     
    2429437.9634310.00190.0     
    2430447.8956310.00190.0     
    2431412.4099320.00190.0     
    2432406.7206330.00190.0     
    2433401.0313340.00190.0     
    2434395.342 350.00190.0     
    2435389.6527360.00190.0     
    2436391.0884340.00190.0     
    2437381.1456340.00190.0     
    2438396.7813330.00190.0     
    2439402.4742320.00190.0     
    2440386.842 330.00190.0     
    2441392.5384320.00190.0     
    2442379.7027360.00190.0     
    2443385.3956350.00190.0     
    2444369.7527360.00190.0     
    2445375.4492350.00190.0     
    2446430.8599340.00190.0     
    2447420.917 340.00190.0     
    2448410.9742340.00190.0     
    2449426.5992330.00190.0     
    2450432.2813320.00190.0     
    2451436.5384330.00190.0     
    2452442.217 320.00190.0     
    2453416.6599330.00190.0     
    2454422.3456320.00190.0     
    2455409.5527360.00190.0     
    2456415.2349350.00190.0     
    2457419.5027360.00190.0     
    2458425.1813350.00190.0     
    2459399.6027360.00190.0     
    2460405.2884350.00190.0     
    2461446.5806260.00050.0     
    2462440.8624270.00150.0     
    2463435.1676280.00190.0     
    2464429.4777290.00190.0     
    2465423.7884300.00190.0     
    2466425.2461280.00190.0     
    2467415.3247280.00190.0     
    2468430.9443270.00150.0     
    2469436.6648260.00050.0     
    2470421.0261270.00150.0     
    2471426.7489260.00050.0     
    2472413.8599300.00190.0     
    2473419.5527290.00190.0     
    2474403.9313300.00190.0     
    2475409.6277290.00190.0     
    2476464.932 280.00190.0     
    2477455.0105280.00190.0     
    2478445.0891280.00190.0     
    2479460.6987270.00150.0     
    2480466.4113260.00110.0     
    2481470.6163270.00210.0     
    2482476.3223260.00450.0     
    2483450.7806270.00150.0     
    2484456.4964260.00050.0     
    2485443.6456300.00190.0     
    2486449.3277290.00190.0     
    2487453.5742300.00190.0     
    2488459.2528290.00190.0     
    2489433.717 300.00190.0     
    2490439.4027290.00190.0     
    2491355.6771490.00150.0     
    2492361.3526480.00190.0     
    2493367.0277470.00190.0     
    2494372.7027460.00190.0     
    2495378.3777450.00190.0     
    2496384.0527440.00190.0     
    2497389.7277430.00190.0     
    2498395.4027420.00190.0     
    2499401.0777410.00190.0     
    2500406.7527400.00190.0     
    2501412.4277390.00190.0     
    2502418.1027380.00190.0     
    2503394.0313440.00190.0     
    2504404.0099440.00190.0     
    2505413.9884440.00190.0     
    2506423.9666440.00180.0     
    2507433.943 440.00110.0     
    2508443.9137439.99990.0     
    2509408.3241450.00190.0     
    2510402.6599460.00190.0     
    2511396.9956470.00190.0     
    2512391.3312480.00190.0     
    2513385.6664490.00150.0     
    2514387.0063470.00190.0     
    2515377.017 470.00190.0     
    2516392.6742460.00190.0     
    2517398.342 450.00190.0     
    2518382.6884460.00190.0     
    2519388.3599450.00190.0     
    2520375.6699490.00150.0     
    2521381.3383480.00190.0     
    2522365.6735490.00150.0     
    2523371.3455480.00190.0     
    2524426.9591470.00160.0     
    2525416.9732470.00180.0     
    2526406.9847470.00190.0     
    2527422.6298460.00160.0     
    2528428.2864450.00130.0     
    2529432.6107460.00110.0     
    2530438.2622450.00050.0     
    2531412.6454460.00190.0     
    2532418.306 450.00180.0     
    2533405.6591490.00160.0     
    2534411.3164480.00190.0     
    2535415.6548490.00170.0     
    2536421.3074480.002 0.0     
    2537395.6628490.00150.0     
    2538401.324 480.00190.0     
    2539447.9741380.00190.0     
    2540442.3098390.00190.0     
    2541436.6455400.00190.0     
    2542430.9813410.00190.0     
    2543425.317 420.00190.0     
    2544419.6527430.00190.0     
    2545426.6813400.00190.0     
    2546416.717 400.00190.0     
    2547432.3492390.00190.0     
    2548438.017 380.00190.0     
    2549422.3884390.00190.0     
    2550428.0599380.00190.0     
    2551415.3456420.00190.0     
    2552405.3742420.00190.0     
    2553421.0134410.00190.0     
    2554411.0456410.00190.0     
    2555409.6777430.00190.0     
    2556399.7027430.00190.0     
    2557466.5199399.99770.0     
    2558456.5694400.00020.0     
    2559446.6091400.00160.0     
    2560462.226 390.0   0.0     
    2561467.8826379.99970.0     
    2562472.1714389.99710.0     
    2563477.823 379.99650.0     
    2564452.2698390.00150.0     
    2565457.9304380.00150.0     
    2566439.5996430.00090.0     
    2567445.2562420.00060.0     
    2568450.9128410.00040.0     
    2569455.2168419.99880.0     
    2570449.5653429.99940.0     
    2571460.8684409.99820.0     
    2572435.2879420.00170.0     
    2573429.6273430.00170.0     
    2574440.9485410.00160.0     
    2575324.1813440.00190.0     
    2576334.1599440.00190.0     
    2577344.1384440.00190.0     
    2578354.117 440.00190.0     
    2579364.0956440.00190.0     
    2580374.0742440.00190.0     
    2581338.4492450.00190.0     
    2582332.7599460.00190.0     
    2583327.0706470.00190.0     
    2584321.3812480.00190.0     
    2585315.6914490.00150.0     
    2586317.0813470.00190.0     
    2587307.092 470.00190.0     
    2588322.7742460.00190.0     
    2589328.467 450.00190.0     
    2590312.7884460.00190.0     
    2591318.4849450.00190.0     
    2592305.6949490.00150.0     
    2593311.3883480.00190.0     
    2594295.6985490.00150.0     
    2595301.3955480.00190.0     
    2596357.0384470.00190.0     
    2597347.0491470.00190.0     
    2598337.0599470.00190.0     
    2599352.7313460.00190.0     
    2600358.4134450.00190.0     
    2601362.717 460.00190.0     
    2602368.3956450.00190.0     
    2603342.7456460.00190.0     
    2604348.4313450.00190.0     
    2605335.6842490.00150.0     
    2606341.3669480.00190.0     
    2607345.6807490.00150.0     
    2608351.3598480.00190.0     
    2609325.6878490.00150.0     
    2610331.3741480.00190.0     
    2611378.2742380.00190.0     
    2612372.5849390.00190.0     
    2613366.8956400.00190.0     
    2614361.2063410.00190.0     
    2615355.517 420.00190.0     
    2616349.8277430.00190.0     
    2617356.9313400.00190.0     
    2618346.967 400.00190.0     
    2619362.6242390.00190.0     
    2620368.317 380.00190.0     
    2621352.6634390.00190.0     
    2622358.3599380.00190.0     
    2623345.5456420.00190.0     
    2624335.5742420.00190.0     
    2625351.2384410.00190.0     
    2626341.2706410.00190.0     
    2627339.8527430.00190.0     
    2628329.8777430.00190.0     
    2629396.7884400.00190.0     
    2630386.8242400.00190.0     
    2631376.8599400.00190.0     
    2632392.5063390.00190.0     
    2633398.1884380.00190.0     
    2634402.467 390.00190.0     
    2635408.1456380.00190.0     
    2636382.5456390.00190.0     
    2637388.2313380.00190.0     
    2638369.7777430.00190.0     
    2639375.4599420.00190.0     
    2640381.142 410.00190.0     
    2641385.4313420.00190.0     
    2642379.7527430.00190.0     
    2643391.1099410.00190.0     
    2644365.4884420.00190.0     
    2645359.8027430.00190.0     
    2646371.1742410.00190.0     
    2647689.7068370.278 0.0     
    2648680.1706370.03820.0     
    2649670.6578369.96640.0     
    2650661.0563369.96580.0     
    2651651.2981369.98150.0     
    2652641.4496369.99140.0     
    2653631.5688369.99310.0     
    2654621.6798369.99130.0     
    2655611.7875369.98940.0     
    2656601.893 369.98840.0     
    2657592.0   369.98810.0     
    2658582.1136369.98940.0     
    2659572.2382369.99370.0     
    2660562.3753369.99850.0     
    2661552.523 370.00110.0     
    2662542.6763370.00170.0     
    2663532.8312370.00170.0     
    2664522.9856370.00130.0     
    2665513.1356369.99930.0     
    2666503.2732369.99570.0     
    2667624.9598260.02690.0     
    2668619.3466270.03060.0     
    2669613.7076280.03630.0     
    2670608.0587290.03880.0     
    2671602.392 300.03350.0     
    2672596.6942310.022 0.0     
    2673590.9682320.01050.0     
    2674585.2299330.00210.0     
    2675579.4896339.99570.0     
    2676573.7545349.99190.0     
    2677568.0411359.99310.0     
    2678586.6719310.01560.0     
    2679576.7338310.004 0.0     
    2680566.8415309.998 0.0     
    2681556.9647309.99650.0     
    2682547.0888309.99570.0     
    2683537.2072309.99450.0     
    2684572.517 299.99840.0     
    2685578.192 289.99870.0     
    2686583.8658279.99860.0     
    2687589.5338269.99730.0     
    2688595.1769259.99430.0     
    2689593.7744280.007 0.0     
    2690603.7155280.023 0.0     
    2691588.0973290.00740.0     
    2692582.4172300.00610.0     
    2693598.0438290.02470.0     
    2694592.3639300.02160.0     
    2695605.0924260.00120.0     
    2696599.4452270.00460.0     
    2697615.0191260.015 0.0     
    2698609.3796270.01880.0     
    2699554.1814279.99570.0     
    2700564.0771279.99610.0     
    2701573.9704279.99650.0     
    2702558.415 289.99620.0     
    2703552.7519299.996 0.0     
    2704548.524 289.99560.0     
    2705542.8656299.99510.0     
    2706568.3024289.99670.0     
    2707562.6336299.99660.0     
    2708575.3554259.99040.0     
    2709569.732 269.99450.0     
    2710565.4422259.98790.0     
    2711559.8301269.99380.0     
    2712585.2661259.99220.0     
    2713579.6321269.99540.0     
    2714538.4763359.99890.0     
    2715544.1411349.99730.0     
    2716549.8145339.99690.0     
    2717555.4899329.99720.0     
    2718561.1657319.99760.0     
    2719559.6766339.99810.0     
    2720569.5606339.99970.0     
    2721553.9938349.99750.0     
    2722548.3224359.99880.0     
    2723563.8597349.997 0.0     
    2724558.1743359.99770.0     
    2725571.0483320.00180.0     
    2726565.3623329.99980.0     
    2727580.9704320.00950.0     
    2728575.2655330.00430.0     
    2729520.232 339.99270.0     
    2730530.0998339.99510.0     
    2731539.9582339.99640.0     
    2732524.4381349.99540.0     
    2733518.7814359.99680.0     
    2734514.5745349.99270.0     
    2735508.9205359.99370.0     
    2736534.2912349.99690.0     
    2737528.6308359.99850.0     
    2738541.4258319.99550.0     
    2739535.7627329.99520.0     
    2740531.5487319.99380.0     
    2741525.8903329.99320.0     
    2742551.2958319.99650.0     
    2743545.6269329.99640.0     
    2744688.4851309.846 0.0     
    2745678.0696309.92030.0     
    2746667.9037309.99380.0     
    2747657.8059310.03690.0     
    2748647.6621310.04150.0     
    2749637.4786310.02460.0     
    2750627.2611310.00830.0     
    2751617.0275310.00590.0     
    2752606.8218310.01540.0     
    2753654.6228259.96560.0     
    2754649.1282269.98410.0     
    2755643.6858280.01970.0     
    2756638.299 290.04460.0     
    2757632.8647300.03830.0     
    2758633.7607280.02560.0     
    2759623.7422280.03630.0     
    2760639.2804270.00670.0     
    2761644.8035259.99650.0     
    2762629.3314270.02760.0     
    2763634.9002260.022 0.0     
    2764622.6935300.02830.0     
    2765628.2498290.03640.0     
    2766612.5147300.03240.0     
    2767618.1445290.04  0.0     
    2768692.417 279.99380.0     
    2769682.7037280.06450.0     
    2770672.8569280.09950.0     
    2771663.1472280.06750.0     
    2772653.4688280.03190.0     
    2773673.931 259.99  0.0     
    2774668.4458270.01780.0     
    2775664.3201259.95110.0     
    2776658.8318269.98210.0     
    2777692.7957260.24210.0     
    2778683.4948260.11370.0     
    2779678.2422270.07950.0     
    2780688.5429270.12310.0     
    2781667.9426290.10820.0     
    2782663.0414300.08260.0     
    2783658.0906290.09780.0     
    2784648.239 290.069 0.0     
    2785653.0258300.08820.0     
    2786642.9763300.06450.0     
    2787678.0199290.05550.0     
    2788673.066 300.02970.0     
    2789688.5344289.95920.0     
    2790683.0718299.95650.0     
    2791692.6747299.94910.0     
    2792641.8908319.98980.0     
    2793635.8654329.96080.0     
    2794629.7622339.95470.0     
    2795623.6665349.95950.0     
    2796617.6429359.97130.0     
    2797619.6863339.95490.0     
    2798609.6025339.95750.0     
    2799599.5261339.966 0.0     
    2800589.4809339.98190.0     
    2801615.5474329.96180.0     
    2802621.4603319.978 0.0     
    2803625.711 329.95980.0     
    2804631.6831319.98230.0     
    2805595.2766329.98760.0     
    2806605.3926329.97060.0     
    2807601.065 319.99840.0     
    2808611.2421319.98350.0     
    2809597.7748359.97060.0     
    2810603.6641349.96030.0     
    2811607.71  359.97  0.0     
    2812613.6682349.95870.0     
    2813577.9317359.984 0.0     
    2814587.8455359.975 0.0     
    2815583.6914349.97990.0     
    2816593.6663349.967 0.0     
    2817689.162 340.09220.0     
    2818679.3879339.99450.0     
    2819669.6423339.98050.0     
    2820659.8169339.96870.0     
    2821649.8544339.95990.0     
    2822639.8223339.956 0.0     
    2823662.1645319.97470.0     
    2824656.0761329.96450.0     
    2825652.0648319.99080.0     
    2826645.9975329.96260.0     
    2827672.1305319.93220.0     
    2828666.0308329.96480.0     
    2829691.4751319.56090.0     
    2830681.9201319.80540.0     
    2831675.7649329.95570.0     
    2832685.1446329.963 0.0     
    2833693.5975330.38650.0     
    2834653.5608349.96840.0     
    2835647.3888359.97670.0     
    2836643.6248349.96440.0     
    2837633.6531349.96170.0     
    2838637.4872359.97630.0     
    2839627.5689359.97390.0     
    2840673.0784349.974 0.0     
    2841666.9524359.97510.0     
    2842663.4034349.97480.0     
    2843657.2362359.97540.0     
    2844691.7549349.65710.0     
    2845682.5409349.89620.0     
    2846676.4431359.97940.0     
    2847685.5729360.01270.0     
    2848693.7811360.39070.0     
    2849586.3674380.00560.0     
    2850580.8249390.01690.0     
    2851575.3129400.02190.0     
    2852569.8051410.02320.0     
    2853564.2919420.02150.0     
    2854558.7679430.01750.0     
    2855553.2341440.01360.0     
    2856547.6959450.01070.0     
    2857542.1567460.00840.0     
    2858536.6175470.00630.0     
    2859531.0783480.00440.0     
    2860525.5398490.00310.0     
    2861548.7981430.01470.0     
    2862538.861 430.00990.0     
    2863528.9418430.00740.0     
    2864519.029 430.00690.0     
    2865509.1174430.00680.0     
    2866499.2058430.00680.0     
    2867489.2935430.00640.0     
    2868479.3783430.00470.0     
    2869469.4552430.00140.0     
    2870514.7042420.00680.0     
    2871520.291 410.00680.0     
    2872525.878 400.00670.0     
    2873531.4662390.00620.0     
    2874537.0613380.00450.0     
    2875535.7517400.00680.0     
    2876545.6267400.00760.0     
    2877555.5067400.01070.0     
    2878565.3995400.01670.0     
    2879540.0651410.00770.0     
    2880534.5035420.00760.0     
    2881530.1774410.00690.0     
    2882524.6032420.00690.0     
    2883559.8686410.01770.0     
    2884549.9589410.011 0.0     
    2885554.3355420.01670.0     
    2886544.4105420.01060.0     
    2887556.7656380.00390.0     
    2888551.1903390.00670.0     
    2889546.9126380.00440.0     
    2890541.3278390.00620.0     
    2891576.4901380.004 0.0     
    2892566.6236380.00340.0     
    2893570.9336390.01290.0     
    2894561.0572390.00880.0     
    2895486.3612399.99970.0     
    2896496.2508400.00390.0     
    2897506.1296400.00620.0     
    2898516.0042400.00670.0     
    2899490.6266410.00420.0     
    2900485.0025420.00440.0     
    2901480.7258410.00030.0     
    2902475.0905420.00090.0     
    2903510.4047410.00680.0     
    2904500.5175410.00630.0     
    2905504.8052420.00680.0     
    2906494.9055420.00630.0     
    2907507.502 380.00180.0     
    2908501.8754390.00330.0     
    2909497.6331379.99770.0     
    2910491.9966389.999 0.0     
    2911527.2103380.00450.0     
    2912517.3584380.004 0.0     
    2913521.6047390.00610.0     
    2914511.7423390.00560.0     
    2915475.5942490.00540.0     
    2916481.183 480.00680.0     
    2917486.7701470.00680.0     
    2918492.357 460.00680.0     
    2919497.9438450.00680.0     
    2920503.5306440.00680.0     
    2921496.7322470.00680.0     
    2922506.6947470.00690.0     
    2923516.6593470.00720.0     
    2924526.631 470.00770.0     
    2925501.1326480.00680.0     
    2926495.569 490.00540.0     
    2927491.1577480.00680.0     
    2928485.5816490.00540.0     
    2929521.0888480.00640.0     
    2930511.1086480.00680.0     
    2931515.5462490.00490.0     
    2932505.5568490.00530.0     
    2933523.3801440.00730.0     
    2934517.8183450.00710.0     
    2935512.2565460.007 0.0     
    2936507.8806450.00680.0     
    2937513.4548440.00690.0     
    2938502.3065460.00680.0     
    2939537.7154450.01090.0     
    2940527.7602450.00850.0     
    2941543.2573440.01270.0     
    2942533.3107440.00920.0     
    2943532.1732460.00930.0     
    2944522.2098460.00780.0     
    2945446.9138470.00370.0     
    2946456.8815470.00560.0     
    2947466.8455470.00650.0     
    2948476.808 470.00680.0     
    2949451.257 480.00580.0     
    2950445.631 490.00460.0     
    2951441.2782480.00420.0     
    2952435.6411490.00350.0     
    2953471.2082480.00680.0     
    2954461.2332480.00660.0     
    2955465.6068490.00540.0     
    2956455.6193490.00520.0     
    2957473.7541440.00490.0     
    2958468.1299450.00510.0     
    2959462.5057460.00530.0     
    2960458.1845450.00260.0     
    2961463.8198440.002 0.0     
    2962452.5492460.00310.0     
    2963488.0069450.00680.0     
    2964478.0695450.00650.0     
    2965493.6063440.00680.0     
    2966483.6815440.00640.0     
    2967482.4075460.00680.0     
    2968472.4575460.00650.0     
    2969688.8886429.85160.0     
    2970678.8318429.92370.0     
    2971668.9856429.98060.0     
    2972659.1475430.00450.0     
    2973649.2081430.00560.0     
    2974639.1981430.004 0.0     
    2975629.1493430.00710.0     
    2976619.0858430.00780.0     
    2977609.0181430.00790.0     
    2978598.9499430.00790.0     
    2979588.8829430.00840.0     
    2980578.822 430.01070.0     
    2981568.7788430.01510.0     
    2982635.8252380.00740.0     
    2983630.4198390.018 0.0     
    2984625.0958400.02190.0     
    2985619.7806410.021 0.0     
    2986614.4354420.01610.0     
    2987615.1328400.02220.0     
    2988605.1676400.02230.0     
    2989595.2048400.02270.0     
    2990585.2503400.02330.0     
    2991610.5752390.01890.0     
    2992616.0431380.00850.0     
    2993620.4998390.01910.0     
    2994625.9372380.00930.0     
    2995590.7326390.01860.0     
    2996600.6514390.01880.0     
    2997596.2549380.00690.0     
    2998606.1482380.00760.0     
    2999594.3478420.01650.0     
    3000599.7673410.02130.0     
    3001604.3912420.01610.0     
    3002609.7741410.02110.0     
    3003574.2862420.021 0.0     
    3004584.3094420.01810.0     
    3005579.773 410.024 0.0     
    3006589.7642410.02230.0     
    3007665.0838379.95110.0     
    3008659.7839389.97940.0     
    3009654.6764400.02320.0     
    3010649.6357410.043 0.0     
    3011644.5067420.02890.0     
    3012644.9238400.01890.0     
    3013635.0405400.02010.0     
    3014650.1255389.99190.0     
    3015655.4603379.96840.0     
    3016640.3131390.01040.0     
    3017645.6844379.99470.0     
    3018634.5113420.01850.0     
    3019639.7467410.02720.0     
    3020624.4775420.01630.0     
    3021629.7793410.02130.0     
    3022692.6988399.96380.0     
    3023683.3298400.03570.0     
    3024673.7781400.07670.0     
    3025664.2659400.05  0.0     
    3026674.556 379.98920.0     
    3027669.2827390.00170.0     
    3028692.9842380.24960.0     
    3029683.9153380.11730.0     
    3030678.8731390.054 0.0     
    3031688.89  390.09560.0     
    3032678.864 410.045 0.0     
    3033683.703 419.96580.0     
    3034669.081 410.09110.0     
    3035659.4048410.07310.0     
    3036664.2774420.05940.0     
    3037654.444 420.04960.0     
    3038674.0408420.02540.0     
    3039688.9904409.954 0.0     
    3040692.9501419.967 0.0     
    3041623.6543439.998 0.0     
    3042618.0732449.99330.0     
    3043612.4618459.99220.0     
    3044606.8447469.99240.0     
    3045601.2271479.99270.0     
    3046595.6108489.99420.0     
    3047602.4101459.993 0.0     
    3048592.356 459.99310.0     
    3049582.3017459.99310.0     
    3050572.2487459.99390.0     
    3051562.2011459.99710.0     
    3052552.1674460.00330.0     
    3053587.8767449.99490.0     
    3054593.4362439.99980.0     
    3055597.9433449.99480.0     
    3056608.0098449.99470.0     
    3057603.5101439.99970.0     
    3058613.5838439.99960.0     
    3059567.7525449.99890.0     
    3060573.2977440.00330.0     
    3061577.8114449.99560.0     
    3062583.3636440.00040.0     
    3063557.7101450.00540.0     
    3064563.2499440.00910.0     
    3065565.5701489.99420.0     
    3066571.1462479.99280.0     
    3067576.7239469.99280.0     
    3068581.1733479.99270.0     
    3069591.2006479.99270.0     
    3070575.5837489.99420.0     
    3071585.5973489.99420.0     
    3072586.7647469.99280.0     
    3073596.8055469.99270.0     
    3074541.0814480.00010.0     
    3075551.0967479.99570.0     
    3076561.1198479.99330.0     
    3077545.5462489.99640.0     
    3078535.5398489.99980.0     
    3079555.5571489.99470.0     
    3080556.6488469.99630.0     
    3081546.6243470.00160.0     
    3082566.6841469.99350.0     
    3083653.6787439.96490.0     
    3084648.0546449.95820.0     
    3085642.4127459.97280.0     
    3086636.8017469.991 0.0     
    3087631.2081480.00340.0     
    3088625.6108490.00480.0     
    3089632.4949459.97890.0     
    3090622.4992459.988 0.0     
    3091638.1265449.97190.0     
    3092643.7315439.97590.0     
    3093628.1208449.98660.0     
    3094633.7105439.991 0.0     
    3095621.2498479.99430.0     
    3096611.2482479.99260.0     
    3097626.8703469.98790.0     
    3098616.8739469.99070.0     
    3099615.6263489.99670.0     
    3100605.6225489.99450.0     
    3101690.1557460.17430.0     
    3102680.8637460.07070.0     
    3103671.4572460.04750.0     
    3104661.915 460.00670.0     
    3105652.2235459.98030.0     
    3106673.1562439.92840.0     
    3107667.5016449.97470.0     
    3108663.5062439.95540.0     
    3109657.8627449.95840.0     
    3110691.8084439.511 0.0     
    3111682.6064439.80340.0     
    3112676.8958449.979 0.0     
    3113685.9002449.947 0.0     
    3114693.9462450.26490.0     
    3115666.0855470.05820.0     
    3116660.7552480.054 0.0     
    3117655.3978490.04290.0     
    3118650.9477480.04070.0     
    3119641.1048480.02180.0     
    3120656.4066470.02740.0     
    3121646.6449470.00520.0     
    3122645.4915490.03550.0     
    3123635.5652490.02020.0     
    3124689.806 480.05380.0     
    3125680.1913480.08980.0     
    3126670.4929480.07  0.0     
    3127675.63  470.08140.0     
    3128684.891 470.09510.0     
    3129693.5231470.09880.0     
    3130675.073 490.07130.0     
    3131665.2786490.04580.0     
    3132684.5983490.07450.0     
    3133693.4166489.97850.0     
    3134484.096410.002060.0     
    3135478.256220.000890.0     
    3136472.393130.000740.0     
    3137466.525140.001050.0     
    3138460.656750.001450.0     
    3139454.788160.001860.0     
    3140448.919670.002260.0     
    3141443.051180.002670.0     
    3142437.182690.003030.0     
    3143431.3138100.00320.0     
    3144425.444 110.00290.0     
    3145419.5724120.00220.0     
    3146413.6992130.00150.0     
    3147407.8253140.001 0.0     
    3148401.9512150.00060.0     
    3149396.077 160.00030.0     
    3150390.2029169.99990.0     
    3151384.3288179.99950.0     
    3152378.4547189.99910.0     
    3153372.5805199.99870.0     
    3154366.7064209.99840.0     
    3155360.8327219.99810.0     
    3156354.962 229.998 0.0     
    3157349.1053239.99860.0     
    3158409.5951120.00110.0     
    3159399.629 119.99930.0     
    3160389.6692119.99830.0     
    3161379.7116119.99810.0     
    3162369.7544119.99810.0     
    3163359.7973119.99810.0     
    3164349.8402119.99810.0     
    3165339.883 119.99810.0     
    3166329.9259119.99810.0     
    3167319.9687119.99810.0     
    3168310.0116119.99810.0     
    3169300.0544119.99810.0     
    3170290.0973119.99810.0     
    3171280.1402119.99810.0     
    3172270.183 119.99810.0     
    3173260.2258119.99810.0     
    3174250.2684119.99790.0     
    3175240.3093119.99720.0     
    3176230.346 119.99620.0     
    3177325.8044109.99810.0     
    3178331.640299.998080.0     
    3179337.475989.998080.0     
    3180343.311679.998080.0     
    3181349.147369.998080.0     
    3182354.983 59.998080.0     
    3183360.818749.998080.0     
    3184366.654439.998090.0     
    3185372.489929.998150.0     
    3186378.323619.998480.0     
    3187384.14849.9994390.0     
    3188364.961659.998080.0     
    3189374.940259.998080.0     
    3190384.918759.998080.0     
    3191394.897359.998080.0     
    3192404.875959.998080.0     
    3193414.854559.9981 0.0     
    3194424.833459.9983 0.0     
    3195434.813759.999130.0     
    3196444.797760.000680.0     
    3197399.022369.998080.0     
    3198393.168779.998080.0     
    3199387.315289.998080.0     
    3200381.461699.998080.0     
    3201375.608 109.99810.0     
    3202377.347389.998080.0     
    3203367.379489.998080.0     
    3204357.411689.998080.0     
    3205347.443789.998080.0     
    3206373.225979.998080.0     
    3207379.072369.998080.0     
    3208383.197379.998080.0     
    3209389.047369.998080.0     
    3210353.283 79.998080.0     
    3211363.254479.998080.0     
    3212359.122369.998080.0     
    3213369.097369.998080.0     
    3214355.6866109.99810.0     
    3215361.533 99.998080.0     
    3216365.6473109.99810.0     
    3217371.497399.998080.0     
    3218335.7652109.99810.0     
    3219345.7259109.99810.0     
    3220341.604499.998080.0     
    3221351.568799.998080.0     
    3222427.197490.001550.0     
    3223417.221789.999470.0     
    3224407.251489.998360.0     
    3225397.283189.9981 0.0     
    3226423.085779.999370.0     
    3227428.949769.999250.0     
    3228433.064280.001290.0     
    3229438.931 70.000990.0     
    3230403.140279.9981 0.0     
    3231413.112 79.998350.0     
    3232408.997369.9981 0.0     
    3233418.972769.998330.0     
    3234405.4934109.99940.0     
    3235411.357799.999490.0     
    3236415.4631110.00150.0     
    3237421.3305100.00170.0     
    3238385.5688109.99810.0     
    3239395.53  109.99830.0     
    3240391.425999.9981 0.0     
    3241401.390799.998360.0     
    3242434.121910.000130.0     
    3243428.286419.998660.0     
    3244422.436229.998170.0     
    3245416.583 39.998090.0     
    3246410.729449.998080.0     
    3247412.447 29.998160.0     
    3248402.457729.998150.0     
    3249392.468529.998150.0     
    3250382.479229.998150.0     
    3251408.301419.9985 0.0     
    3252414.133 9.9995480.0     
    3253418.293919.998560.0     
    3254424.12769.9998030.0     
    3255388.316219.998480.0     
    3256398.308819.998480.0     
    3257394.14339.99944 0.0     
    3258404.13829.9994540.0     
    3259390.765249.998080.0     
    3260396.611639.998090.0     
    3261400.747349.998080.0     
    3262406.597339.998090.0     
    3263370.800949.998080.0     
    3264380.783 49.998080.0     
    3265376.640139.998090.0     
    3266386.625939.998090.0     
    3267462.397529.999870.0     
    3268452.405229.998870.0     
    3269442.414929.998340.0     
    3270432.425529.9982 0.0     
    3271458.264619.999310.0     
    3272464.104410.000820.0     
    3273468.259320.000130.0     
    3274474.099710.001450.0     
    3275438.278919.998740.0     
    3276448.271419.998880.0     
    3277444.116 10.000340.0     
    3278454.11  10.000480.0     
    3279440.677749.999010.0     
    3280446.541739.998890.0     
    3281450.664550.000380.0     
    3282456.531240.000080.0     
    3283420.711649.9981 0.0     
    3284430.694 49.998280.0     
    3285426.568739.998110.0     
    3286436.554739.998260.0     
    3287265.172 59.9974 0.0     
    3288275.153459.997770.0     
    3289285.132959.998020.0     
    3290295.111659.998080.0     
    3291305.090259.998080.0     
    3292315.068759.998080.0     
    3293325.047359.998080.0     
    3294335.025959.998080.0     
    3295345.004459.998080.0     
    3296299.272369.998080.0     
    3297293.454479.998080.0     
    3298287.636689.998080.0     
    3299281.818799.998080.0     
    3300276.0009109.99810.0     
    3301277.668789.998070.0     
    3302267.700689.997970.0     
    3303257.731489.9975 0.0     
    3304247.759 89.996790.0     
    3305273.511479.997980.0     
    3306279.322169.998  0.0     
    3307283.483 79.998070.0     
    3308289.297369.998080.0     
    3309253.563379.997  0.0     
    3310263.538779.997590.0     
    3311259.367769.9972 0.0     
    3312269.346169.997680.0     
    3313256.0791109.99790.0     
    3314261.889999.997950.0     
    3315266.0401109.99810.0     
    3316271.854499.998070.0     
    3317236.1503109.99640.0     
    3318246.1167109.99730.0     
    3319241.954799.996590.0     
    3320251.924 99.997410.0     
    3321327.508 89.998080.0     
    3322317.540289.998080.0     
    3323307.572389.998080.0     
    3324297.604489.998080.0     
    3325323.368779.998080.0     
    3326329.197369.998080.0     
    3327333.340279.998080.0     
    3328339.172369.998080.0     
    3329303.425979.998080.0     
    3330313.397379.998080.0     
    3331309.247369.998080.0     
    3332319.222369.998080.0     
    3333305.883 109.99810.0     
    3334311.711699.998080.0     
    3335315.8437109.99810.0     
    3336321.675999.998080.0     
    3337285.9616109.99810.0     
    3338295.9223109.99810.0     
    3339291.783 99.998080.0     
    3340301.747399.998080.0     
    3341334.17379.9994390.0     
    3342328.360619.998480.0     
    3343322.543629.998150.0     
    3344316.725939.998090.0     
    3345310.908 49.998080.0     
    3346312.554429.998150.0     
    3347302.565129.998130.0     
    3348292.575529.998070.0     
    3349282.585 29.998030.0     
    3350308.375419.998450.0     
    3351314.18379.9993770.0     
    3352318.368119.998480.0     
    3353324.17879.9994330.0     
    3354288.389219.998330.0     
    3355298.382619.998370.0     
    3356294.19299.9989480.0     
    3357304.18859.99919 0.0     
    3358290.943649.998040.0     
    3359296.754439.998060.0     
    3360300.925949.998080.0     
    3361306.740139.998090.0     
    3362270.976349.997610.0     
    3363280.960849.997860.0     
    3364276.780739.997810.0     
    3365286.768139.997950.0     
    3366362.500729.998150.0     
    3367352.511429.998150.0     
    3368342.522229.998150.0     
    3369332.532929.998150.0     
    3370358.338419.998480.0     
    3371364.15859.9994390.0     
    3372368.331 19.998480.0     
    3373374.15349.9994390.0     
    3374338.353219.998480.0     
    3375348.345819.998480.0     
    3376344.16869.9994390.0     
    3377354.16359.9994390.0     
    3378340.854449.998080.0     
    3379346.683 39.998090.0     
    3380350.836649.998080.0     
    3381356.668739.998090.0     
    3382320.890249.998080.0     
    3383330.872349.998080.0     
    3384326.711639.998090.0     
    3385336.697339.998090.0     
    3386249.9509239.999 0.0     
    3387255.7779229.99830.0     
    3388261.6118219.99810.0     
    3389267.4473209.99810.0     
    3390273.283 199.99810.0     
    3391279.1187189.99810.0     
    3392284.9544179.99810.0     
    3393290.7902169.99810.0     
    3394296.6259159.99810.0     
    3395302.4616149.99810.0     
    3396308.2973139.99810.0     
    3397314.133 129.99810.0     
    3398289.0509189.99810.0     
    3399298.983 189.99810.0     
    3400308.9152189.99810.0     
    3401318.8473189.99810.0     
    3402328.7795189.99810.0     
    3403338.7116189.99810.0     
    3404348.6439189.99820.0     
    3405358.5772189.99850.0     
    3406368.5132189.99910.0     
    3407322.9259199.99810.0     
    3408317.0723209.99810.0     
    3409311.219 219.99810.0     
    3410305.368 229.99830.0     
    3411299.5272239.999 0.0     
    3412301.2976219.99810.0     
    3413291.3761219.99810.0     
    3414281.4547219.99810.0     
    3415271.5332219.99810.0     
    3416297.2223209.99810.0     
    3417303.0687199.99810.0     
    3418307.1473209.99810.0     
    3419312.9973199.99810.0     
    3420277.3723209.99810.0     
    3421287.2973209.99810.0     
    3422283.2116199.99810.0     
    3423293.1402199.99810.0     
    3424279.6967239.999 0.0     
    3425285.5319229.99830.0     
    3426289.612 239.999 0.0     
    3427295.45  229.99830.0     
    3428259.8662239.999 0.0     
    3429269.7814239.999 0.0     
    3430265.6959229.99830.0     
    3431275.6139229.99830.0     
    3432350.907 219.99830.0     
    3433340.9839219.99820.0     
    3434331.062 219.99810.0     
    3435321.1405219.99810.0     
    3436346.8481209.99830.0     
    3437352.7126199.99840.0     
    3438356.7755209.99850.0     
    3439362.6444199.99880.0     
    3440326.9973209.99810.0     
    3441336.9224209.99810.0     
    3442332.8545199.99810.0     
    3443342.7832199.99810.0     
    3444329.2731239.999 0.0     
    3445335.1224229.99830.0     
    3446339.1887239.99890.0     
    3447345.0414229.99830.0     
    3448309.4425239.999 0.0     
    3449319.3577239.999 0.0     
    3450315.286 229.99830.0     
    3451325.2041229.99830.0     
    3452363.9009129.99810.0     
    3453358.0473139.99810.0     
    3454352.1937149.99810.0     
    3455346.3402159.99810.0     
    3456340.4866169.99810.0     
    3457334.633 179.99810.0     
    3458342.2473149.99810.0     
    3459332.3009149.99810.0     
    3460322.3544149.99810.0     
    3461312.408 149.99810.0     
    3462338.1473139.99810.0     
    3463343.9937129.99810.0     
    3464348.0973139.99810.0     
    3465353.9473129.99810.0     
    3466318.2473139.99810.0     
    3467328.1973139.99810.0     
    3468324.0866129.99810.0     
    3469334.0402129.99810.0     
    3470314.7616179.99810.0     
    3471320.608 169.99810.0     
    3472326.4545159.99810.0     
    3473330.5473169.99810.0     
    3474324.6973179.99810.0     
    3475336.3973159.99810.0     
    3476300.7294169.99810.0     
    3477310.6687169.99810.0     
    3478294.8902179.99810.0     
    3479304.8259179.99810.0     
    3480306.5687159.99810.0     
    3481316.5116159.99810.0     
    3482391.9887150.00020.0     
    3483382.0354149.99890.0     
    3484372.087 149.99820.0     
    3485362.1402149.99810.0     
    3486387.9   139.99910.0     
    3487393.7645129.99920.0     
    3488397.8576140.00050.0     
    3489403.7264130.00080.0     
    3490367.9973139.99810.0     
    3491377.9477139.99830.0     
    3492373.8545129.99810.0     
    3493383.8085129.99830.0     
    3494364.4417179.99860.0     
    3495370.3063169.99870.0     
    3496376.1709159.99880.0     
    3497380.251 169.99960.0     
    3498374.3821179.99940.0     
    3499386.1199159.99990.0     
    3500350.4259169.99810.0     
    3501360.3654169.99820.0     
    3502344.5688179.99810.0     
    3503354.5047179.99820.0     
    3504356.283 159.99810.0     
    3505366.2262159.99820.0     
    3506189.7156189.99470.0     
    3507199.6578189.99660.0     
    3508209.5931189.99780.0     
    3509219.5258189.99810.0     
    3510229.458 189.99810.0     
    3511239.3902189.99810.0     
    3512249.3223189.99810.0     
    3513259.2544189.99810.0     
    3514269.1866189.99810.0     
    3515223.6402199.99810.0     
    3516217.8223209.99810.0     
    3517212.0046219.99810.0     
    3518206.1877229.99830.0     
    3519200.3747239.999 0.0     
    3520202.0831219.99810.0     
    3521192.161 219.99780.0     
    3522182.2358219.99640.0     
    3523172.3027219.99420.0     
    3524197.9716209.99770.0     
    3525203.7824199.99780.0     
    3526207.8973209.998 0.0     
    3527213.7115199.998 0.0     
    3528178.107 209.99430.0     
    3529188.0431209.99640.0     
    3530183.9113199.99450.0     
    3531193.8505199.99650.0     
    3532180.5434239.99860.0     
    3533186.3509229.998 0.0     
    3534190.4594239.99890.0     
    3535196.2696229.99830.0     
    3536160.696 239.99460.0     
    3537170.6241239.997 0.0     
    3538166.4987229.99420.0     
    3539176.429 229.99650.0     
    3540251.6903219.99810.0     
    3541241.7689219.99810.0     
    3542231.8475219.99810.0     
    3543221.926 219.99810.0     
    3544247.5973209.99810.0     
    3545253.4259199.99810.0     
    3546257.5223209.99810.0     
    3547263.3544199.99810.0     
    3548227.7473209.99810.0     
    3549237.6723209.99810.0     
    3550233.5687199.99810.0     
    3551243.4973199.99810.0     
    3552230.1204239.999 0.0     
    3553235.9418229.99830.0     
    3554240.0357239.999 0.0     
    3555245.8598229.99830.0     
    3556210.2899239.999 0.0     
    3557220.2052239.999 0.0     
    3558216.1057229.99830.0     
    3559226.0238229.99830.0     
    3560264.3652129.99810.0     
    3561258.5473139.99810.0     
    3562252.7294149.99810.0     
    3563246.9116159.99810.0     
    3564241.0937169.99810.0     
    3565235.2759179.99810.0     
    3566242.783 149.99810.0     
    3567232.8361149.99790.0     
    3568222.8872149.997 0.0     
    3569212.933 149.99560.0     
    3570238.6469139.99790.0     
    3571244.4576129.99790.0     
    3572248.5973139.99810.0     
    3573254.4116129.99810.0     
    3574218.7373139.99580.0     
    3575228.6946139.99710.0     
    3576224.5417129.996 0.0     
    3577234.502 129.99710.0     
    3578215.4039179.99780.0     
    3579221.2146169.99780.0     
    3580227.0254159.99780.0     
    3581231.1544169.99810.0     
    3582225.3401179.99810.0     
    3583236.9687159.99810.0     
    3584201.3243169.99520.0     
    3585211.2725169.99680.0     
    3586195.52  179.99490.0     
    3587205.4652179.99670.0     
    3588207.1286159.99540.0     
    3589217.0799159.99690.0     
    3590292.5152149.99810.0     
    3591282.5687149.99810.0     
    3592272.6223149.99810.0     
    3593262.6759149.99810.0     
    3594288.3973139.99810.0     
    3595294.2259129.99810.0     
    3596298.3473139.99810.0     
    3597304.1794129.99810.0     
    3598268.4973139.99810.0     
    3599278.4473139.99810.0     
    3600274.3187129.99810.0     
    3601284.2723129.99810.0     
    3602265.083 179.99810.0     
    3603270.9116169.99810.0     
    3604276.7402159.99810.0     
    3605280.8509169.99810.0     
    3606275.0187179.99810.0     
    3607286.683 159.99810.0     
    3608251.033 169.99810.0     
    3609260.9723169.99810.0     
    3610245.2116179.99810.0     
    3611255.1473179.99810.0     
    3612256.8544159.99810.0     
    3613266.7973159.99810.0     
    3614689.4277120.247 0.0     
    3615679.631 119.99420.0     
    3616669.8641119.90820.0     
    3617660.0215119.89460.0     
    3618650.0362119.91990.0     
    3619639.9829119.96730.0     
    3620629.9242120.00720.0     
    3621619.8808120.028 0.0     
    3622609.8466120.03730.0     
    3623599.8123120.041 0.0     
    3624589.7756120.04190.0     
    3625579.7384120.04190.0     
    3626569.7034120.04110.0     
    3627559.6753120.03710.0     
    3628549.6593120.028 0.0     
    3629539.6542120.01620.0     
    3630529.654 120.00640.0     
    3631519.652 120.00080.0     
    3632509.645 119.99870.0     
    3633499.6346119.99820.0     
    3634489.623 119.99820.0     
    3635479.6112119.99820.0     
    3636469.5994119.99820.0     
    3637459.5876119.99820.0     
    3638449.5762119.99840.0     
    3639439.5671119.99940.0     
    3640429.5641120.00120.0     
    3641584.05599.9804640.0     
    3642578.193119.976330.0     
    3643572.308429.972540.0     
    3644566.422139.971070.0     
    3645560.546449.9748 0.0     
    3646554.691359.9829 0.0     
    3647548.855569.991020.0     
    3648543.028379.996970.0     
    3649537.202690.001460.0     
    3650531.3734100.00420.0     
    3651525.5293110.00390.0     
    3652544.785859.987640.0     
    3653534.822359.995690.0     
    3654524.827359.999790.0     
    3655514.821360.000660.0     
    3656504.813360.000730.0     
    3657494.805160.000730.0     
    3658484.797260.000810.0     
    3659474.790260.001170.0     
    3660464.786360.0018 0.0     
    3661510.677950.000730.0     
    3662516.542540.000730.0     
    3663522.406430.000730.0     
    3664528.264520.000630.0     
    3665534.096 10.000060.0     
    3666532.410330.000560.0     
    3667542.412329.999190.0     
    3668552.405129.993440.0     
    3669562.375329.982330.0     
    3670536.550739.999280.0     
    3671530.688849.9995 0.0     
    3672526.547740.000620.0     
    3673520.684550.000640.0     
    3674556.506439.981320.0     
    3675546.542739.993310.0     
    3676550.642 49.983420.0     
    3677540.681449.994220.0     
    3678554.1   9.9981260.0     
    3679548.268519.998980.0     
    3680544.09839.9992670.0     
    3681538.267320.000260.0     
    3682574.08429.9872720.0     
    3683564.09729.9943660.0     
    3684568.241 19.984890.0     
    3685558.262919.994130.0     
    3686482.392530.000990.0     
    3687492.394830.000890.0     
    3688502.398430.000820.0     
    3689512.402430.000790.0     
    3690486.527 40.000930.0     
    3691480.658650.001050.0     
    3692476.524240.0012 0.0     
    3693470.655250.0015 0.0     
    3694506.537140.000740.0     
    3695496.531740.000770.0     
    3696500.671150.000730.0     
    3697490.664550.000790.0     
    3698504.093710.002370.0     
    3699498.257120.001240.0     
    3700494.094610.002350.0     
    3701488.255820.001210.0     
    3702524.094310.001180.0     
    3703514.093510.002050.0     
    3704518.261820.000970.0     
    3705508.259320.001180.0     
    3706475.4823109.99960.0     
    3707481.3533100.00040.0     
    3708487.219290.000670.0     
    3709493.084 80.000720.0     
    3710498.948670.000730.0     
    3711497.231490.000660.0     
    3712507.242990.000520.0     
    3713517.249989.999720.0     
    3714527.241889.998640.0     
    3715501.3797100.00040.0     
    3716495.5095109.99960.0     
    3717491.3666100.00040.0     
    3718485.4959109.99960.0     
    3719521.3918100.00060.0     
    3720511.3903100.00020.0     
    3721515.5308110.00040.0     
    3722505.5222109.99960.0     
    3723518.965970.000070.0     
    3724513.104580.000340.0     
    3725508.958170.000680.0     
    3726503.094880.0007 0.0     
    3727538.936269.991860.0     
    3728528.964769.997160.0     
    3729533.089 79.995490.0     
    3730523.107479.998540.0     
    3731447.179390.002660.0     
    3732457.184990.001480.0     
    3733467.195190.000830.0     
    3734477.207 90.000680.0     
    3735451.3157100.00130.0     
    3736445.4441110.00060.0     
    3737441.3098100.00270.0     
    3738435.4387110.00220.0     
    3739471.3399100.00040.0     
    3740461.3269100.00060.0     
    3741465.4686109.99960.0     
    3742455.4554109.99980.0     
    3743468.921870.001290.0     
    3744463.053480.001410.0     
    3745458.917370.002110.0     
    3746453.048380.002410.0     
    3747488.939170.000740.0     
    3748478.929970.000840.0     
    3749483.073280.000730.0     
    3750473.062580.000860.0     
    3751691.377560.789220.0     
    3752681.675860.368410.0     
    3753671.827460.199610.0     
    3754661.996660.117950.0     
    3755652.199 60.060450.0     
    3756642.432860.023260.0     
    3757632.689660.005770.0     
    3758622.957960.001270.0     
    3759613.228960.000770.0     
    3760603.499860.000750.0     
    3761593.770560.000680.0     
    3762584.039259.999780.0     
    3763574.297 59.995580.0     
    3764564.523259.987440.0     
    3765633.76039.9868150.0     
    3766627.693219.975  0.0     
    3767621.578429.971850.0     
    3768615.467639.974580.0     
    3769609.414349.984340.0     
    3770611.740329.971660.0     
    3771601.901129.971420.0     
    3772592.057329.970620.0     
    3773582.198429.969580.0     
    3774607.913119.972620.0     
    3775613.896 9.9779290.0     
    3776617.803919.973570.0     
    3777623.83069.9819390.0     
    3778588.116219.972650.0     
    3779598.019319.972270.0     
    3780594.01169.9770990.0     
    3781603.95679.9765270.0     
    3782589.921749.983660.0     
    3783595.892239.974190.0     
    3784599.668849.984290.0     
    3785605.680539.974560.0     
    3786570.382249.975410.0     
    3787580.165649.980710.0     
    3788576.280839.969380.0     
    3789586.097239.972380.0     
    3790663.39599.9719930.0     
    3791657.268319.974640.0     
    3792651.047329.9741 0.0     
    3793644.807 39.977660.0     
    3794638.643749.988930.0     
    3795641.243929.971460.0     
    3796631.414829.971750.0     
    3797647.449919.974260.0     
    3798653.57829.9835550.0     
    3799637.579 19.975420.0     
    3800643.68229.9883340.0     
    3801628.903149.984940.0     
    3802635.036 39.9748 0.0     
    3803619.159449.984370.0     
    3804625.253639.974550.0     
    3805689.417830.109460.0     
    3806679.880330.022660.0     
    3807670.368530.002290.0     
    3808660.777329.984790.0     
    3809673.06029.9532950.0     
    3810666.958319.9797 0.0     
    3811691.75489.6269280.0     
    3812682.52819.8587850.0     
    3813676.425719.980890.0     
    3814685.545 19.997980.0     
    3815693.769420.415790.0     
    3816664.185640.009980.0     
    3817658.073550.033580.0     
    3818654.541639.987960.0     
    3819648.374950.002590.0     
    3820673.674440.036760.0     
    3821667.691950.0903 0.0     
    3822691.951939.5962 0.0     
    3823682.957639.976710.0     
    3824677.146 50.166510.0     
    3825686.218350.240130.0     
    3826694.095650.213060.0     
    3827617.258770.017470.0     
    3828611.724380.027080.0     
    3829606.249390.030450.0     
    3830600.7832100.03220.0     
    3831595.3023110.03580.0     
    3832578.262970.015890.0     
    3833572.550980.025450.0     
    3834566.859 90.028820.0     
    3835561.165 100.02980.0     
    3836555.4448110.02980.0     
    3837557.000990.022760.0     
    3838547.120490.0113 0.0     
    3839562.744980.019310.0     
    3840568.500570.010470.0     
    3841552.910780.007140.0     
    3842558.706269.9995 0.0     
    3843545.4821110.02140.0     
    3844551.2534100.02350.0     
    3845535.5124110.01150.0     
    3846541.3262100.01310.0     
    3847596.402190.030410.0     
    3848586.555290.030410.0     
    3849576.708190.030280.0     
    3850592.138780.026930.0     
    3851597.761970.017150.0     
    3852601.931380.026930.0     
    3853607.510170.017160.0     
    3854582.346 80.026820.0     
    3855588.013570.017060.0     
    3856575.3709110.03570.0     
    3857580.9746100.03220.0     
    3858585.3365110.03590.0     
    3859590.8789100.03220.0     
    3860565.4068110.03430.0     
    3861571.0703100.03190.0     
    3862656.587570.119280.0     
    3863651.327680.095870.0     
    3864646.039790.052010.0     
    3865640.6703100.01360.0     
    3866635.2808110.00060.0     
    3867635.935890.048320.0     
    3868625.978390.036650.0     
    3869616.100890.031320.0     
    3870631.353480.041880.0     
    3871636.793 70.038830.0     
    3872641.267780.070230.0     
    3873646.636470.076460.0     
    3874621.523380.029420.0     
    3875627.012970.021280.0     
    3876615.2386110.03280.0     
    3877620.6106100.03210.0     
    3878625.2317110.02460.0     
    3879630.5855100.02990.0     
    3880605.2683110.03530.0     
    3881610.6895100.03210.0     
    3882688.057189.808640.0     
    3883677.238889.890160.0     
    3884666.703789.9678 0.0     
    3885656.316290.027550.0     
    3886677.071470.159250.0     
    3887671.928980.042520.0     
    3888666.686370.148160.0     
    3889661.559680.0895 0.0     
    3890687.913870.194110.0     
    3891682.332879.985330.0     
    3892692.358579.9491 0.0     
    3893661.178299.927140.0     
    3894655.5708109.91250.0     
    3895650.891399.976760.0     
    3896645.4081109.95690.0     
    3897671.405 99.869320.0     
    3898665.6587109.88830.0     
    3899691.281 99.482240.0     
    3900681.470699.740610.0     
    3901675.5351109.88230.0     
    3902685.0374109.90490.0     
    3903693.5563110.30290.0     
    3904553.8501130.03990.0     
    3905547.9594140.04450.0     
    3906542.0442150.05430.0     
    3907536.1205160.08920.0     
    3908530.1986170.248 0.0     
    3909524.3272180.392 0.0     
    3910518.1113189.96850.0     
    3911511.3528199.85540.0     
    3912505.3713209.94930.0     
    3913499.523 219.99140.0     
    3914493.6957230.01450.0     
    3915487.8756240.01910.0     
    3916483.7152129.99680.0     
    3917477.7932139.996 0.0     
    3918471.866 149.99570.0     
    3919465.9379159.99560.0     
    3920460.0096169.99560.0     
    3921454.0813179.99560.0     
    3922448.153 189.99560.0     
    3923442.2247199.99560.0     
    3924436.2964209.99560.0     
    3925430.3687219.99570.0     
    3926424.4456229.996 0.0     
    3927418.5437239.99710.0     
    3928444.1137179.99560.0     
    3929434.1461179.99560.0     
    3930424.1785179.99570.0     
    3931414.2113179.99590.0     
    3932404.2456179.99670.0     
    3933394.2837179.99830.0     
    3934430.0825169.99570.0     
    3935435.9864159.99570.0     
    3936441.8903149.99570.0     
    3937447.7937139.996 0.0     
    3938453.6944129.99680.0     
    3939451.8822149.99570.0     
    3940461.8741149.99570.0     
    3941445.9702159.99560.0     
    3942440.0581169.99560.0     
    3943455.954 159.99560.0     
    3944450.0339169.99560.0     
    3945463.7013129.99680.0     
    3946457.7935139.996 0.0     
    3947473.7082129.99680.0     
    3948467.7933139.996 0.0     
    3949411.9254149.99920.0     
    3950421.9094149.99710.0     
    3951431.8988149.996 0.0     
    3952416.0214159.997 0.0     
    3953410.1335169.99680.0     
    3954406.0449159.99890.0     
    3955400.1643169.99860.0     
    3956426.003 159.99590.0     
    3957420.1071169.99590.0     
    3958433.6839129.99810.0     
    3959427.7971139.99740.0     
    3960423.6859130.00020.0     
    3961417.8059139.99950.0     
    3962443.688 129.99710.0     
    3963437.7943139.99630.0     
    3964388.7825239.99710.0     
    3965394.6639229.99610.0     
    3966400.5633219.99570.0     
    3967406.4668209.99560.0     
    3968412.3707199.99560.0     
    3969418.2746189.99560.0     
    3970410.4984219.99570.0     
    3971420.4336219.99570.0     
    3972404.5911229.996 0.0     
    3973398.7029239.99710.0     
    3974414.5184229.996 0.0     
    3975408.6233239.99710.0     
    3976422.322 199.99560.0     
    3977432.2733199.99560.0     
    3978416.41  209.99560.0     
    3979426.3532209.99560.0     
    3980428.234 189.99560.0     
    3981438.1935189.99560.0     
    3982370.7619219.99720.0     
    3983380.6942219.99630.0     
    3984390.6284219.99580.0     
    3985374.8103229.99660.0     
    3986368.9422239.99750.0     
    3987364.8851229.99730.0     
    3988359.0231239.998 0.0     
    3989384.7368229.99620.0     
    3990378.8621239.99720.0     
    3991398.3576189.99660.0     
    3992392.4697199.99650.0     
    3993386.5817209.99640.0     
    3994382.5226199.99770.0     
    3995388.4032189.998 0.0     
    3996376.6421209.99750.0     
    3997402.4196199.99580.0     
    3998408.3155189.99580.0     
    3999396.5238209.99580.0     
    4000514.0471180.04510.0     
    4001503.9339179.98310.0     
    4002493.95  179.99190.0     
    4003483.9837179.99530.0     
    4004474.0164179.99560.0     
    4005464.0489179.99560.0     
    4006499.9154169.99480.0     
    4007505.8781159.99780.0     
    4008511.8384149.99870.0     
    4009517.7958139.999 0.0     
    4010523.7417130.00140.0     
    4011521.8528150.01130.0     
    4012531.9114150.035 0.0     
    4013515.8924160.02  0.0     
    4014509.9243170.011 0.0     
    4015525.9609160.06160.0     
    4016520.0414170.16380.0     
    4017533.7556130.01110.0     
    4018527.8119140.00930.0     
    4019543.7881130.02640.0     
    4020537.8599140.028 0.0     
    4021481.858 149.99570.0     
    4022491.8499149.99570.0     
    4023501.8421149.99590.0     
    4024485.9055159.99560.0     
    4025479.961 169.99560.0     
    4026475.9217159.99560.0     
    4027469.9853169.99560.0     
    4028495.8896159.99570.0     
    4029489.9367169.99540.0     
    4030503.7288129.99690.0     
    4031497.7929139.996 0.0     
    4032493.7221129.99680.0     
    4033487.793 139.996 0.0     
    4034513.735 129.99780.0     
    4035507.7929139.99630.0     
    4036458.2249239.99710.0     
    4037464.1528229.99590.0     
    4038470.1051219.99490.0     
    4039476.0628209.99360.0     
    4040482.0222199.99220.0     
    4041487.9846189.99120.0     
    4042480.0134219.99060.0     
    4043489.8461219.98330.0     
    4044474.0656229.99520.0     
    4045468.1401239.99750.0     
    4046483.9318229.99690.0     
    4047478.0341240.00160.0     
    4048491.9322199.97540.0     
    4049501.749 199.93140.0     
    4050485.9677209.98350.0     
    4051495.7748209.961 0.0     
    4052497.9253189.97120.0     
    4053507.9277189.92890.0     
    4054440.3038219.99570.0     
    4055450.2389219.99570.0     
    4056460.1738219.99560.0     
    4057444.3001229.996 0.0     
    4058438.3846239.99710.0     
    4059434.3729229.996 0.0     
    4060428.4642239.99710.0     
    4061454.2273229.996 0.0     
    4062448.305 239.99710.0     
    4063468.0719189.99560.0     
    4064462.1274199.99560.0     
    4065456.1828209.99560.0     
    4066452.176 199.99560.0     
    4067458.1124189.99560.0     
    4068446.2396209.99560.0     
    4069472.0782199.99540.0     
    4070478.0308189.99530.0     
    4071466.1257209.99550.0     
    4072624.599 130.01580.0     
    4073619.2809140.01780.0     
    4074613.9605150.01430.0     
    4075608.6372160.00690.0     
    4076603.3092169.994 0.0     
    4077597.9833179.97490.0     
    4078592.6807189.95570.0     
    4079587.4115199.945 0.0     
    4080582.1628209.94390.0     
    4081576.9198219.94780.0     
    4082571.6713229.95380.0     
    4083566.3911239.96270.0     
    4084587.5986179.98180.0     
    4085577.133 179.99340.0     
    4086566.611 180.00240.0     
    4087556.0391180.01480.0     
    4088545.3717180.09040.0     
    4089534.7025180.40890.0     
    4090572.0495170.02770.0     
    4091577.5908160.04310.0     
    4092583.1659150.049 0.0     
    4093588.7425140.04950.0     
    4094594.3001130.04660.0     
    4095593.4691150.04170.0     
    4096603.7414150.02740.0     
    4097587.9872160.03530.0     
    4098582.5253170.01930.0     
    4099598.3451160.02  0.0     
    4100592.9552170.00520.0     
    4101604.4156130.04170.0     
    4102598.95  140.04330.0     
    4103614.5177130.03160.0     
    4104609.135 140.03120.0     
    4105552.263 150.05770.0     
    4106562.5429150.05360.0     
    4107572.8515150.05120.0     
    4108556.7756160.05670.0     
    4109551.0391170.06920.0     
    4110546.4042160.07980.0     
    4111540.5152170.21050.0     
    4112567.1802160.047 0.0     
    4113561.5506170.03770.0     
    4114574.057 130.04780.0     
    4115568.3124140.05150.0     
    4116563.9436130.04630.0     
    4117558.1162140.05110.0     
    4118584.1784130.04780.0     
    4119578.5261140.05110.0     
    4120550.746 189.94840.0     
    4121546.1657199.87110.0     
    4122541.7256210.04310.0     
    4123536.9574220.28290.0     
    4124531.8585230.15560.0     
    4125526.6923240.09270.0     
    4126532.5698210.75950.0     
    4127523.3519210.768 0.0     
    4128514.6029210.04440.0     
    4129528.9339190.84960.0     
    4130520.5681199.94060.0     
    4131540.0467189.99910.0     
    4132536.4881199.981 0.0     
    4133528.3498201.89630.0     
    4134507.3218240.09310.0     
    4135512.7989230.13080.0     
    4136518.1572220.30910.0     
    4137522.2695230.18420.0     
    4138516.984 240.11050.0     
    4139527.4618220.42880.0     
    4140503.3115230.05930.0     
    4141497.6351240.05480.0     
    4142508.9647220.05830.0     
    4143571.9286209.94110.0     
    4144561.6687209.93890.0     
    4145551.5145209.94140.0     
    4146566.7259199.94510.0     
    4147571.8655189.96620.0     
    4148577.1006199.94440.0     
    4149582.3133189.95830.0     
    4150556.3518199.92520.0     
    4151561.3542189.96570.0     
    4152546.4127239.98920.0     
    4153551.5533229.977 0.0     
    4154556.6273219.95450.0     
    4155561.6002229.95320.0     
    4156556.3909239.96440.0     
    4157566.7686219.94480.0     
    4158541.6212230.05730.0     
    4159536.5021240.04170.0     
    4160546.6309220.02110.0     
    4161688.7287179.81410.0     
    4162678.5249179.89160.0     
    4163668.5591179.96550.0     
    4164658.6536180.00960.0     
    4165648.6924180.01820.0     
    4166638.675 180.00950.0     
    4167628.6015179.99980.0     
    4168618.4684179.99120.0     
    4169608.2685179.98030.0     
    4170654.539 129.91050.0     
    4171649.221 139.94730.0     
    4172644.0369149.99170.0     
    4173638.9338160.02070.0     
    4174633.8166170.02010.0     
    4175634.1393149.997 0.0     
    4176624.1021150.00610.0     
    4177639.3578139.97330.0     
    4178644.6412129.94440.0     
    4179629.365 140.00090.0     
    4180634.6477129.98730.0     
    4181623.7361170.00470.0     
    4182628.9476160.00850.0     
    4183613.5678169.99510.0     
    4184618.842 160.00430.0     
    4185692.4708149.972 0.0     
    4186682.8257150.04260.0     
    4187673.0459150.07640.0     
    4188663.3974150.04180.0     
    4189653.7736150.00430.0     
    4190673.9405129.97330.0     
    4191668.532 139.99230.0     
    4192664.2955129.91230.0     
    4193658.9264139.94830.0     
    4194692.8047130.25360.0     
    4195683.5099130.11510.0     
    4196678.3092140.06120.0     
    4197688.58  140.10860.0     
    4198668.2905160.08590.0     
    4199663.5935170.05890.0     
    4200658.541 160.07460.0     
    4201648.7862160.04550.0     
    4202653.7202170.06530.0     
    4203643.8056170.04430.0     
    4204678.2592160.03420.0     
    4205673.4712170.00580.0     
    4206688.6587159.93710.0     
    4207683.328 169.93090.0     
    4208692.7859169.92050.0     
    4209643.3846189.96980.0     
    4210637.9289199.95180.0     
    4211632.4651209.96140.0     
    4212627.0357219.97760.0     
    4213621.6195229.98870.0     
    4214616.1813239.99460.0     
    4215622.5233209.967 0.0     
    4216612.5095209.97340.0     
    4217602.4444209.96960.0     
    4218592.3326209.95570.0     
    4219617.8987199.97310.0     
    4220623.2773189.98070.0     
    4221627.9473199.96280.0     
    4222633.3586189.97520.0     
    4223597.6395199.95690.0     
    4224607.7965199.971 0.0     
    4225602.953 189.96540.0     
    4226613.1448189.978 0.0     
    4227596.3112239.98240.0     
    4228601.7277229.97880.0     
    4229607.1208219.976 0.0     
    4230611.6943229.98110.0     
    4231606.2564239.98570.0     
    4232617.109 219.97490.0     
    4233581.7181229.96320.0     
    4234591.7349229.97350.0     
    4235576.3806239.96980.0     
    4236586.3528239.97790.0     
    4237587.028 219.95860.0     
    4238597.0921219.97090.0     
    4239690.1161210.16610.0     
    4240680.793 210.05560.0     
    4241671.3487210.02710.0     
    4242661.7831209.99470.0     
    4243652.092 209.97380.0     
    4244642.3185209.964 0.0     
    4245663.2017189.94770.0     
    4246657.6373199.95220.0     
    4247653.3412189.96410.0     
    4248647.8294199.94810.0     
    4249672.9196189.90840.0     
    4250667.3093199.96290.0     
    4251691.7409189.48910.0     
    4252682.4537189.77650.0     
    4253676.7558199.96180.0     
    4254685.8158199.93060.0     
    4255693.9107200.25330.0     
    4256656.39  220.01450.0     
    4257651.0873230.02650.0     
    4258645.7828240.02740.0     
    4259641.3044230.02050.0     
    4260631.4876230.005 0.0     
    4261646.6613220.00220.0     
    4262636.8828219.989 0.0     
    4263635.9411240.02630.0     
    4264626.076 240.01150.0     
    4265675.5985220.05570.0     
    4266670.5321230.02940.0     
    4267665.3718239.99880.0     
    4268660.8413230.02740.0     
    4269666.0562220.03380.0     
    4270655.602 240.01570.0     
    4271689.8098230.07540.0     
    4272680.1717230.04180.0     
    4273684.8667220.07840.0     
    4274693.5106220.09490.0     
    4275675.0354239.99940.0     
    4276684.4737240.05560.0     
    4277693.3233240.12810.0     
    4278444.7805-250.0080.0     
    4279454.6262-250.0020.0     
    4280464.4521-249.9980.0     
    4281474.2703-249.9970.0     
    4282484.087 -249.9970.0     
    4283493.9036-249.9970.0     
    4284503.7202-249.9970.0     
    4285513.537 -249.9970.0     
    4286523.3551-249.9980.0     
    4287533.1772-250.0  0.0     
    4288543.0064-250.0050.0     
    4289552.8426-250.0120.0     
    4290562.6835-250.0150.0     
    4291572.5263-250.0160.0     
    4292582.3694-250.0170.0     
    4293592.2126-250.0170.0     
    4294602.0566-250.0150.0     
    4295611.9038-250.0110.0     
    4296621.7567-250.0040.0     
    4297631.614 -249.9990.0     
    4298641.4647-250.0050.0     
    4299651.2794-250.0220.0     
    4300661.0031-250.0310.0     
    4301670.5814-250.0140.0     
    4302680.0962-249.9290.0     
    4303689.6595-249.6840.0     
    4304556.9088-240.0070.0     
    4305551.1811-230.0020.0     
    4306545.4692-220.0010.0     
    4307539.7602-210.0010.0     
    4308534.0514-200.0020.0     
    4309528.3427-190.0030.0     
    4310522.634 -180.0030.0     
    4311516.9253-170.0040.0     
    4312511.2167-160.0050.0     
    4313505.5085-150.0050.0     
    4314499.802 -140.0040.0     
    4315494.0985-130.0030.0     
    4316488.3979-120.0020.0     
    4317482.6985-110.0010.0     
    4318476.9994-100.0  0.0     
    4319471.3003-89.99970.0     
    4320465.6012-79.99910.0     
    4321459.9021-69.99840.0     
    4322454.2031-59.99780.0     
    4323448.504 -49.99720.0     
    4324442.8049-39.99650.0     
    4325437.1054-29.996 0.0     
    4326431.4026-19.99590.0     
    4327425.6853-9.996790.0     
    4328484.2294-130.0010.0     
    4329474.3409-129.9980.0     
    4330464.4418-129.9960.0     
    4331454.5389-129.9960.0     
    4332444.6352-129.9960.0     
    4333434.7315-129.9960.0     
    4334424.8278-129.9960.0     
    4335414.9241-129.9960.0     
    4336405.0203-129.9960.0     
    4337395.1157-129.9970.0     
    4338385.2068-129.9990.0     
    4339375.2872-130.0030.0     
    4340440.4797-139.9960.0     
    4341446.2278-149.9960.0     
    4342451.976 -159.9960.0     
    4343457.7241-169.9960.0     
    4344463.4723-179.9960.0     
    4345469.2204-189.9960.0     
    4346474.9686-199.9960.0     
    4347480.7167-209.9960.0     
    4348486.4649-219.9960.0     
    4349492.2135-229.9960.0     
    4350497.9641-239.9960.0     
    4351479.0797-189.9960.0     
    4352488.9389-189.9960.0     
    4353498.7976-189.9960.0     
    4354508.6538-189.9980.0     
    4355518.5037-190.0  0.0     
    4356493.0716-179.9960.0     
    4357487.3456-169.9960.0     
    4358481.6196-159.9960.0     
    4359475.8936-149.9960.0     
    4360470.1677-139.9960.0     
    4361471.7389-159.9960.0     
    4362461.8575-159.9960.0     
    4363477.4722-169.9960.0     
    4364483.2056-179.9960.0     
    4365467.5982-169.9960.0     
    4366473.3389-179.9960.0     
    4367460.2722-139.9960.0     
    4368466.0056-149.9960.0     
    4369450.376 -139.9960.0     
    4370456.1167-149.9960.0     
    4371501.3648-160.0020.0     
    4372491.4968-159.9980.0     
    4373507.0778-170.0020.0     
    4374512.7907-180.0010.0     
    4375497.2158-169.9980.0     
    4376502.9348-179.9980.0     
    4377489.9401-140.0020.0     
    4378495.6521-150.0020.0     
    4379480.0592-139.9980.0     
    4380485.7779-149.9980.0     
    4381527.4334-239.9970.0     
    4382521.7025-229.9960.0     
    4383515.9757-219.9960.0     
    4384510.2496-209.9960.0     
    4385504.5236-199.9960.0     
    4386506.139 -219.9960.0     
    4387496.302 -219.9960.0     
    4388511.8729-229.9960.0     
    4389517.6097-239.9970.0     
    4390502.0432-229.9960.0     
    4391507.7868-239.9960.0     
    4392494.6722-199.9960.0     
    4393500.4056-209.9960.0     
    4394484.8204-199.9960.0     
    4395490.5612-209.9960.0     
    4396535.6429-219.9990.0     
    4397525.811 -219.9970.0     
    4398541.358 -230.0  0.0     
    4399547.0838-240.0040.0     
    4400531.5313-229.9980.0     
    4401537.2582-240.0  0.0     
    4402524.2167-200.0  0.0     
    4403529.9297-209.9990.0     
    4404514.3729-199.9980.0     
    4405520.0919-209.9970.0     
    4406410.0333-190.0050.0     
    4407419.9153-190.0  0.0     
    4408429.7819-189.9970.0     
    4409439.6425-189.9960.0     
    4410449.5019-189.9960.0     
    4411459.3612-189.9960.0     
    4412424.0042-179.9970.0     
    4413418.2265-169.9970.0     
    4414412.4488-159.9970.0     
    4415406.6711-149.9970.0     
    4416400.8934-139.9970.0     
    4417402.561 -159.9990.0     
    4418392.6602-160.0040.0     
    4419408.3458-170.0  0.0     
    4420414.1305-180.0  0.0     
    4421398.4513-170.0040.0     
    4422404.2423-180.0050.0     
    4423390.9915-139.9990.0     
    4424396.7763-149.9990.0     
    4425381.0782-140.0030.0     
    4426386.8692-150.0040.0     
    4427442.0945-159.9960.0     
    4428432.213 -159.9960.0     
    4429422.3314-159.9960.0     
    4430437.976 -169.9960.0     
    4431443.7389-179.9960.0     
    4432447.85  -169.9960.0     
    4433453.6056-179.9960.0     
    4434428.1018-169.9960.0     
    4435433.8722-179.9960.0     
    4436420.6871-139.9960.0     
    4437426.4501-149.9960.0     
    4438430.5834-139.9960.0     
    4439436.3389-149.9960.0     
    4440410.7907-139.9960.0     
    4441416.5611-149.9960.0     
    4442458.6714-239.9970.0     
    4443452.8929-229.9970.0     
    4444447.115 -219.9970.0     
    4445441.3373-209.9970.0     
    4446435.5596-199.9970.0     
    4447437.2695-220.0010.0     
    4448427.4063-220.0070.0     
    4449443.0544-230.0010.0     
    4450448.8396-240.0010.0     
    4451433.1974-230.0070.0     
    4452438.9886-240.0080.0     
    4453425.7   -200.0  0.0     
    4454431.4848-210.0  0.0     
    4455415.8243-200.0060.0     
    4456421.6153-210.0060.0     
    4457476.6279-219.9960.0     
    4458466.7908-219.9960.0     
    4459456.9536-219.9960.0     
    4460472.5541-229.9960.0     
    4461478.3186-239.9960.0     
    4462482.3838-229.9960.0     
    4463488.1414-239.9960.0     
    4464462.7242-229.9960.0     
    4465468.4958-239.9970.0     
    4466455.2649-199.9960.0     
    4467461.0278-209.9960.0     
    4468465.1167-199.9960.0     
    4469470.8723-209.9960.0     
    4470445.4129-199.9960.0     
    4471451.1833-209.9960.0     
    4472365.7417-9.997380.0     
    4473371.4997-19.99640.0     
    4474377.2498-29.99610.0     
    4475382.9982-39.996 0.0     
    4476388.7464-49.996 0.0     
    4477394.4945-59.996 0.0     
    4478400.2427-69.996 0.0     
    4479405.9908-79.996 0.0     
    4480411.739 -89.996 0.0     
    4481417.4871-99.996 0.0     
    4482423.2352-109.9960.0     
    4483428.9834-119.9960.0     
    4484404.4501-59.996 0.0     
    4485414.4056-59.996 0.0     
    4486424.3609-59.99610.0     
    4487434.3145-59.99670.0     
    4488444.2634-59.99770.0     
    4489418.635 -49.99610.0     
    4490412.9091-39.99610.0     
    4491407.183 -29.99610.0     
    4492401.4544-19.99640.0     
    4493395.715 -9.997380.0     
    4494397.2053-29.99610.0     
    4495387.2276-29.99610.0     
    4496402.9389-39.996 0.0     
    4497408.6723-49.996 0.0     
    4498392.9686-39.996 0.0     
    4499398.7093-49.996 0.0     
    4500385.7239-9.997380.0     
    4501391.4695-19.99640.0     
    4502375.7328-9.997380.0     
    4503381.4846-19.99640.0     
    4504427.1349-29.99640.0     
    4505417.16  -29.99620.0     
    4506432.8446-39.99680.0     
    4507438.554 -49.99720.0     
    4508422.8784-39.99630.0     
    4509428.5965-49.99650.0     
    4510415.6963-9.997260.0     
    4511421.4222-19.99640.0     
    4512405.7059-9.997370.0     
    4513411.4389-19.99640.0     
    4514421.6723-89.996 0.0     
    4515431.6056-89.996 0.0     
    4516441.5384-89.99630.0     
    4517451.4687-89.99730.0     
    4518461.3915-89.99920.0     
    4519435.8126-79.99620.0     
    4520430.0867-69.99620.0     
    4521425.8723-79.996 0.0     
    4522415.9316-79.996 0.0     
    4523420.1389-69.996 0.0     
    4524410.1908-69.996 0.0     
    4525455.6821-79.99870.0     
    4526445.7506-79.99710.0     
    4527449.9727-69.99820.0     
    4528440.0326-69.99690.0     
    4529458.716 -119.9960.0     
    4530452.9901-109.9960.0     
    4531447.2643-99.99630.0     
    4532443.0722-109.9960.0     
    4533433.1538-109.9960.0     
    4534448.8056-119.9960.0     
    4535438.8945-119.9960.0     
    4536437.3389-99.996 0.0     
    4537427.413 -99.996 0.0     
    4538472.8102-110.0  0.0     
    4539462.9048-109.9980.0     
    4540478.5196-120.0010.0     
    4541468.6228-119.9980.0     
    4542467.1008-99.99970.0     
    4543457.1867-99.99750.0     
    4544334.7502-59.99970.0     
    4545344.7136-59.99760.0     
    4546354.6717-59.99630.0     
    4547364.6278-59.996 0.0     
    4548374.5834-59.996 0.0     
    4549384.539 -59.996 0.0     
    4550348.894 -49.99630.0     
    4551343.1163-39.99630.0     
    4552337.3385-29.99630.0     
    4553331.5597-19.99660.0     
    4554325.7771-9.997520.0     
    4555327.3592-29.99710.0     
    4556317.3771-29.99850.0     
    4557333.1441-39.99720.0     
    4558338.9288-49.99740.0     
    4559323.1681-39.99880.0     
    4560328.9592-49.99930.0     
    4561315.7852-9.998010.0     
    4562321.5737-19.99720.0     
    4563305.7919-9.998910.0     
    4564311.5855-19.99840.0     
    4565367.2721-29.99610.0     
    4566357.2943-29.99610.0     
    4567347.3166-29.99610.0     
    4568363.0575-39.996 0.0     
    4569368.8204-49.996 0.0     
    4570373.0278-39.996 0.0     
    4571378.7834-49.996 0.0     
    4572353.0871-39.996 0.0     
    4573358.8574-49.996 0.0     
    4574345.7595-9.997380.0     
    4575351.5298-19.99640.0     
    4576355.7506-9.997380.0     
    4577361.5148-19.99640.0     
    4578335.7683-9.997390.0     
    4579341.5449-19.99640.0     
    4580389.338 -119.9970.0     
    4581383.5603-109.9970.0     
    4582377.7826-99.99650.0     
    4583372.0049-89.99640.0     
    4584366.2272-79.99640.0     
    4585360.4494-69.99640.0     
    4586367.8526-99.99830.0     
    4587357.9142-100.0010.0     
    4588373.6373-109.9980.0     
    4589379.4221-119.9990.0     
    4590363.7052-110.0020.0     
    4591369.4962-120.0020.0     
    4592356.2831-79.99790.0     
    4593346.3322-80.00050.0     
    4594362.0678-89.99810.0     
    4595352.1232-90.001 0.0     
    4596350.4983-69.99780.0     
    4597340.5412-70.00010.0     
    4598407.5612-99.996 0.0     
    4599397.6352-99.996 0.0     
    4600387.7093-99.996 0.0     
    4601403.3982-109.9960.0     
    4602409.1612-119.9960.0     
    4603413.3167-109.9960.0     
    4604419.0723-119.9960.0     
    4605393.4796-109.9960.0     
    4606399.25  -119.9960.0     
    4607380.3464-69.996 0.0     
    4608386.1093-79.996 0.0     
    4609391.8723-89.996 0.0     
    4610396.0501-79.996 0.0     
    4611390.2945-69.996 0.0     
    4612401.8056-89.996 0.0     
    4613376.1685-79.996 0.0     
    4614370.3982-69.996 0.0     
    4615381.9389-89.996 0.0     
    4616689.7392-129.72 0.0     
    4617680.2335-129.96 0.0     
    4618670.7517-130.0320.0     
    4619661.1818-130.0330.0     
    4620651.456 -130.0170.0     
    4621641.6404-130.0070.0     
    4622631.7927-130.0050.0     
    4623621.937 -130.0070.0     
    4624612.078 -130.0090.0     
    4625602.2171-130.01 0.0     
    4626592.3577-130.01 0.0     
    4627582.5051-130.0090.0     
    4628572.6636-130.0040.0     
    4629562.8349-129.9990.0     
    4630553.0171-129.9970.0     
    4631543.2048-129.9960.0     
    4632533.3943-129.9960.0     
    4633523.5833-129.9970.0     
    4634513.7685-129.9980.0     
    4635503.9432-130.0010.0     
    4636625.7384-239.9820.0     
    4637620.0099-229.9690.0     
    4638614.336 -219.96 0.0     
    4639608.6687-209.9570.0     
    4640602.9852-199.9630.0     
    4641597.2703-189.9750.0     
    4642591.5266-179.9860.0     
    4643585.7705-169.9950.0     
    4644580.0122-160.0020.0     
    4645574.2588-150.0050.0     
    4646568.5253-140.0050.0     
    4647587.3102-189.9810.0     
    4648577.4356-189.9930.0     
    4649567.6076-189.9990.0     
    4650557.7954-190.0010.0     
    4651547.9845-190.0010.0     
    4652538.1686-190.0020.0     
    4653573.3159-199.9990.0     
    4654579.0238-209.9980.0     
    4655584.732 -219.9990.0     
    4656590.4476-230.0010.0     
    4657596.2008-240.0060.0     
    4658594.5606-219.99 0.0     
    4659604.4223-219.9740.0     
    4660588.8544-209.99 0.0     
    4661583.1466-199.9910.0     
    4662598.7268-209.9720.0     
    4663593.0245-199.9750.0     
    4664606.0312-240.0010.0     
    4665600.2745-229.9940.0     
    4666615.876 -239.99 0.0     
    4667610.1252-229.98 0.0     
    4668555.2889-220.0010.0     
    4669565.1038-220.0010.0     
    4670574.9168-220.0010.0     
    4671559.397 -210.0010.0     
    4672553.6907-200.0010.0     
    4673549.5818-210.0010.0     
    4674543.8752-200.0020.0     
    4675569.2092-210.0  0.0     
    4676563.5023-200.0010.0     
    4677576.555 -240.0080.0     
    4678570.816 -230.0030.0     
    4679566.7325-240.0080.0     
    4680561.0   -230.0030.0     
    4681586.3772-240.0080.0     
    4682580.6308-230.0030.0     
    4683539.0764-139.9990.0     
    4684544.7755-150.0  0.0     
    4685550.482 -160.0  0.0     
    4686556.1904-170.0  0.0     
    4687561.899 -180.0  0.0     
    4688560.2954-159.9990.0     
    4689570.131 -159.9970.0     
    4690554.5846-150.0  0.0     
    4691548.8837-139.9990.0     
    4692564.407 -150.0  0.0     
    4693558.6969-140.0  0.0     
    4694571.7224-179.9950.0     
    4695566.0088-169.9970.0     
    4696581.586 -179.9870.0     
    4697575.8585-169.9930.0     
    4698521.0488-160.0040.0     
    4699530.8658-160.0020.0     
    4700540.6748-160.0010.0     
    4701525.1608-150.0020.0     
    4702519.46  -140.0  0.0     
    4703515.3431-150.0040.0     
    4704509.6402-140.0030.0     
    4705534.9695-150.0  0.0     
    4706529.2699-139.9990.0     
    4707542.2782-180.0020.0     
    4708536.5719-170.0020.0     
    4709532.4619-180.0030.0     
    4710526.7553-170.0030.0     
    4711552.0885-180.0010.0     
    4712546.3815-170.0010.0     
    4713688.5468-190.1520.0     
    4714678.1878-190.0770.0     
    4715668.0774-190.0040.0     
    4716658.0349-189.9610.0     
    4717647.9471-189.9560.0     
    4718637.8201-189.9730.0     
    4719627.6599-189.9890.0     
    4720617.4842-189.9910.0     
    4721607.3374-189.9810.0     
    4722655.173 -240.0370.0     
    4723649.5539-230.0150.0     
    4724644.0886-219.9770.0     
    4725638.6999-209.9520.0     
    4726633.2651-199.9590.0     
    4727634.2368-219.9710.0     
    4728624.2936-219.9610.0     
    4729639.784 -229.9940.0     
    4730645.4335-240.0130.0     
    4731629.9139-229.9730.0     
    4732635.604 -239.9890.0     
    4733623.1569-199.9680.0     
    4734628.7187-209.96 0.0     
    4735613.0423-199.9640.0     
    4736618.6831-209.9560.0     
    4737692.4706-220.0010.0     
    4738682.826 -219.93 0.0     
    4739673.049 -219.8950.0     
    4740663.4086-219.9280.0     
    4741653.8002-219.9640.0     
    4742674.2744-239.9740.0     
    4743668.7124-229.9690.0     
    4744664.7751-240.0330.0     
    4745659.1788-230.0120.0     
    4746692.8893-239.6990.0     
    4747683.7113-239.8350.0     
    4748678.4258-229.9030.0     
    4749688.638 -229.8590.0     
    4750668.1487-209.8890.0     
    4751663.2599-199.9150.0     
    4752658.3607-209.8990.0     
    4753648.5737-209.9280.0     
    4754653.304 -199.9090.0     
    4755643.3151-199.9320.0     
    4756678.1611-209.9410.0     
    4757673.2249-199.9680.0     
    4758688.6081-210.0380.0     
    4759683.1715-200.0410.0     
    4760692.7178-200.0480.0     
    4761642.1807-180.0080.0     
    4762636.1589-170.0370.0     
    4763630.0582-160.0430.0     
    4764623.964 -150.0390.0     
    4765617.9396-140.0270.0     
    4766620.0265-160.0430.0     
    4767609.9874-160.0410.0     
    4768599.9563-160.0320.0     
    4769589.9569-160.0160.0     
    4770615.9377-170.0360.0     
    4771621.8554-180.02 0.0     
    4772626.0526-170.0380.0     
    4773632.0255-180.0150.0     
    4774595.7661-170.01 0.0     
    4775605.8322-170.0270.0     
    4776601.5678-179.9990.0     
    4777611.6907-180.0140.0     
    4778598.1458-140.0270.0     
    4779604.0431-150.0380.0     
    4780608.0438-140.0280.0     
    4781614.0063-150.0390.0     
    4782578.3778-140.0140.0     
    4783588.2539-140.0230.0     
    4784584.1534-150.0180.0     
    4785594.0866-150.0310.0     
    4786689.2062-159.9060.0     
    4787679.4725-160.0040.0     
    4788669.7678-160.0180.0     
    4789659.9838-160.0290.0     
    4790650.0638-160.0380.0     
    4791640.0747-160.0420.0     
    4792662.3516-180.0230.0     
    4793656.2751-170.0330.0     
    4794652.3029-180.0070.0     
    4795646.2434-170.0350.0     
    4796672.2676-180.0650.0     
    4797666.1839-170.0330.0     
    4798691.5161-180.4370.0     
    4799682.0083-180.1920.0     
    4800675.8734-170.0420.0     
    4801685.2106-170.0350.0     
    4802693.6257-169.6110.0     
    4803653.7397-150.03 0.0     
    4804647.5764-140.0220.0     
    4805643.8427-150.0340.0     
    4806633.9106-150.0370.0     
    4807637.7109-140.0220.0     
    4808627.829 -140.0240.0     
    4809673.181 -150.0240.0     
    4810667.0691-140.0230.0     
    4811663.5436-150.0240.0     
    4812657.3881-140.0230.0     
    4813691.7858-150.3410.0     
    4814682.607 -150.1020.0     
    4815676.5257-140.0190.0     
    4816685.6232-139.9850.0     
    4817693.8026-139.6080.0     
    4818586.7047-119.9930.0     
    4819581.1367-109.9810.0     
    4820575.5975-99.97630.0     
    4821570.0618-89.975 0.0     
    4822564.5207-79.97680.0     
    4823558.9687-69.98090.0     
    4824553.4065-59.98490.0     
    4825547.8399-49.98780.0     
    4826542.2722-39.99020.0     
    4827536.7039-29.99230.0     
    4828531.1297-19.99420.0     
    4829525.5288-9.9956 0.0     
    4830549.0156-69.98370.0     
    4831539.0958-69.98860.0     
    4832529.1944-69.99120.0     
    4833519.2995-69.99170.0     
    4834509.4057-69.99180.0     
    4835499.512 -69.99180.0     
    4836489.6178-69.99220.0     
    4837479.7209-69.99360.0     
    4838469.8174-69.99640.0     
    4839515.0334-79.99180.0     
    4840520.6612-89.99180.0     
    4841526.289 -99.99180.0     
    4842531.918 -109.9920.0     
    4843537.5529-119.9940.0     
    4844536.1372-99.99180.0     
    4845545.9866-99.991 0.0     
    4846555.8412-99.98780.0     
    4847565.7087-99.98160.0     
    4848540.3892-89.99090.0     
    4849534.7919-79.991 0.0     
    4850530.5245-89.99170.0     
    4851524.912 -79.99170.0     
    4852560.1474-89.98060.0     
    4853550.2602-89.98750.0     
    4854554.5836-79.98160.0     
    4855544.6786-79.98790.0     
    4856557.1951-119.9940.0     
    4857551.5858-109.9920.0     
    4858547.3731-119.9940.0     
    4859541.7513-109.9920.0     
    4860576.8579-119.9940.0     
    4861567.0222-119.9950.0     
    4862571.273 -109.9850.0     
    4863561.4245-109.99 0.0     
    4864486.8777-99.99790.0     
    4865496.7395-99.99430.0     
    4866506.5919-99.99230.0     
    4867516.4408-99.99190.0     
    4868491.0666-89.994 0.0     
    4869485.3938-79.99380.0     
    4870481.1909-89.99740.0     
    4871475.5041-79.99690.0     
    4872510.7979-89.99180.0     
    4873500.9339-89.99220.0     
    4874505.1549-79.99180.0     
    4875495.2758-79.99220.0     
    4876508.0876-119.9960.0     
    4877502.4127-109.9950.0     
    4878498.2523-120.0  0.0     
    4879492.5646-109.9990.0     
    4880527.7329-119.9940.0     
    4881517.9122-119.9940.0     
    4882522.0847-109.9920.0     
    4883512.2506-109.9930.0     
    4884475.6045-9.993990.0     
    4885481.2607-19.99240.0     
    4886486.8942-29.99190.0     
    4887492.5225-39.99180.0     
    4888498.1503-49.99180.0     
    4889503.778 -59.99180.0     
    4890496.8486-29.99190.0     
    4891506.8033-29.99180.0     
    4892516.7603-29.99140.0     
    4893526.7246-29.99090.0     
    4894501.1994-19.99230.0     
    4895495.5698-9.993630.0     
    4896491.23  -19.99240.0     
    4897485.587 -9.993790.0     
    4898521.1451-19.99240.0     
    4899511.17  -19.99230.0     
    4900515.5385-9.993980.0     
    4901505.5531-9.993610.0     
    4902523.5968-59.99130.0     
    4903517.9992-49.99150.0     
    4904512.4016-39.99160.0     
    4905508.0744-49.99180.0     
    4906513.6869-59.99180.0     
    4907502.4618-39.99180.0     
    4908537.8712-49.98760.0     
    4909527.9285-49.99010.0     
    4910543.444 -59.98580.0     
    4911533.5123-59.98940.0     
    4912532.2982-39.98930.0     
    4913522.3447-39.99080.0     
    4914447.0699-29.99460.0     
    4915457.0291-29.993 0.0     
    4916466.9851-29.99220.0     
    4917476.9398-29.99190.0     
    4918451.3517-19.99340.0     
    4919445.6565-9.994840.0     
    4920441.379 -19.99470.0     
    4921435.672 -9.995830.0     
    4922471.2915-19.99250.0     
    4923461.3221-19.99270.0     
    4924465.6221-9.994130.0     
    4925455.6396-9.9943 0.0     
    4926474.0481-59.99350.0     
    4927468.3753-49.99330.0     
    4928462.7024-39.99310.0     
    4929458.4439-49.99540.0     
    4930464.1306-59.99590.0     
    4931452.7571-39.995 0.0     
    4932488.2262-49.99180.0     
    4933478.3017-49.99210.0     
    4934493.8691-59.99180.0     
    4935483.9597-59.99210.0     
    4936482.5833-39.99180.0     
    4937472.6436-39.99210.0     
    4938688.9033-70.147 0.0     
    4939678.8601-70.07490.0     
    4940669.027 -70.01820.0     
    4941659.2022-69.99430.0     
    4942649.2764-69.99310.0     
    4943639.2804-69.99470.0     
    4944629.2459-69.99150.0     
    4945619.1969-69.99080.0     
    4946609.1438-69.99070.0     
    4947599.0903-69.99070.0     
    4948589.0379-69.99020.0     
    4949578.9918-69.98790.0     
    4950568.9637-69.98340.0     
    4951636.0119-119.9910.0     
    4952630.5969-109.98 0.0     
    4953625.2612-99.97630.0     
    4954619.9338-89.97720.0     
    4955614.5756-79.98230.0     
    4956615.3219-99.976 0.0     
    4957605.3803-99.976 0.0     
    4958595.4412-99.97550.0     
    4959585.5106-99.97490.0     
    4960610.8059-109.9790.0     
    4961616.2898-119.99 0.0     
    4962620.7037-109.9790.0     
    4963626.1538-119.9890.0     
    4964591.0172-109.98 0.0     
    4965600.909 -109.9790.0     
    4966596.5619-119.9910.0     
    4967606.425 -119.9910.0     
    4968594.5229-79.98190.0     
    4969599.9614-89.977 0.0     
    4970604.5489-79.98230.0     
    4971609.9477-89.97720.0     
    4972574.4966-79.97730.0     
    4973584.502 -79.98030.0     
    4974580.0085-89.97420.0     
    4975589.9789-89.976 0.0     
    4976665.1828-120.0470.0     
    4977659.883 -110.0180.0     
    4978654.7733-99.97470.0     
    4979649.7291-89.95530.0     
    4980644.5956-79.96960.0     
    4981645.0428-99.97920.0     
    4982635.1824-99.97810.0     
    4983650.2499-110.0060.0     
    4984655.5878-120.03 0.0     
    4985640.4636-109.9880.0     
    4986645.8413-120.0030.0     
    4987634.617 -79.97990.0     
    4988639.8595-89.97110.0     
    4989624.6003-79.98210.0     
    4990629.9121-89.97690.0     
    4991692.7143-100.0350.0     
    4992683.3651-99.96280.0     
    4993673.8335-99.92150.0     
    4994664.3417-99.948 0.0     
    4995674.6273-120.0090.0     
    4996669.3576-109.9960.0     
    4997693.0035-119.7480.0     
    4998683.9599-119.8810.0     
    4999678.9242-109.9440.0     
    5000688.9166-109.9030.0     
    5001678.9035-89.95360.0     
    5002683.7296-80.03280.0     
    5003669.1383-89.90740.0     
    5004659.4799-89.92530.0     
    5005664.3346-79.93930.0     
    5006654.5167-79.949 0.0     
    5007674.0827-79.97330.0     
    5008689.0111-90.04470.0     
    5009692.9617-80.03150.0     
    5010623.7393-60.00080.0     
    5011618.1449-50.00560.0     
    5012612.5196-40.00670.0     
    5013606.8876-30.00680.0     
    5014601.2493-20.00770.0     
    5015595.5858-10.01060.0     
    5016602.476 -40.00590.0     
    5017592.4298-40.00590.0     
    5018582.3836-40.00580.0     
    5019572.3386-40.005 0.0     
    5020562.2993-40.00170.0     
    5021552.274 -39.99540.0     
    5022587.9786-50.004 0.0     
    5023593.5578-59.999 0.0     
    5024598.0352-50.00410.0     
    5025608.0916-50.00420.0     
    5026603.6195-59.99910.0     
    5027613.681 -59.99920.0     
    5028567.8748-49.99990.0     
    5029573.444 -59.99540.0     
    5030577.9235-50.00330.0     
    5031583.4975-59.99840.0     
    5032557.8429-49.99320.0     
    5033563.4089-59.98940.0     
    5034565.5551-10.005 0.0     
    5035571.1815-20.00590.0     
    5036576.7851-30.00610.0     
    5037581.2046-20.00650.0     
    5038591.2275-20.00720.0     
    5039575.5671-10.00650.0     
    5040585.5775-10.00880.0     
    5041586.8198-30.00630.0     
    5042596.8545-30.00640.0     
    5043541.1284-19.99830.0     
    5044551.1397-20.00280.0     
    5045561.1589-20.00510.0     
    5046545.5323-10.00230.0     
    5047535.5269-9.998880.0     
    5048555.5428-10.00420.0     
    5049556.7221-30.00250.0     
    5050546.704 -29.997 0.0     
    5051566.7514-30.00530.0     
    5052653.7283-60.03390.0     
    5053648.0973-50.04060.0     
    5054642.4475-40.026 0.0     
    5055636.8269-30.00870.0     
    5056631.2136-19.99990.0     
    5057625.5572-10.00210.0     
    5058632.537 -40.02  0.0     
    5059622.5491-40.01090.0     
    5060638.1786-50.02690.0     
    5061643.7926-60.02290.0     
    5062628.1826-50.01230.0     
    5063633.7835-60.00780.0     
    5064621.2613-20.00730.0     
    5065611.2654-20.00810.0     
    5066626.9012-30.01160.0     
    5067616.9107-30.00860.0     
    5068615.5851-10.00950.0     
    5069605.5904-10.01110.0     
    5070690.1614-39.82450.0     
    5071680.8738-39.92850.0     
    5072671.4732-39.95110.0     
    5073661.9367-39.99220.0     
    5074652.2516-40.01860.0     
    5075673.1842-60.07030.0     
    5076667.5272-50.024 0.0     
    5077663.5448-60.04330.0     
    5078657.8966-50.04030.0     
    5079691.8164-60.48750.0     
    5080682.6242-60.19510.0     
    5081676.9136-50.01970.0     
    5082685.9108-50.05150.0     
    5083693.9507-49.73390.0     
    5084666.0958-29.94260.0     
    5085660.7396-19.95390.0     
    5086655.2776-9.968490.0     
    5087650.94  -19.96450.0     
    5088641.1039-19.98280.0     
    5089656.4216-29.97270.0     
    5090646.6648-29.99470.0     
    5091645.3988-9.972450.0     
    5092635.4943-9.987240.0     
    5093689.7969-19.898 0.0     
    5094680.1499-19.94010.0     
    5095670.4629-19.94930.0     
    5096675.6351-29.92250.0     
    5097684.8943-29.905 0.0     
    5098693.5231-29.89270.0     
    5099674.8423-9.9869 0.0     
    5100665.1142-9.982280.0     
    5101684.3401-9.944730.0     
    5102693.2706-9.834660.0     
    5103514.3385-370.0180.0     
    5104524.1605-370.0140.0     
    5105533.9622-370.0120.0     
    5106543.7567-370.0110.0     
    5107553.5498-370.0110.0     
    5108563.343 -370.0110.0     
    5109573.1369-370.01 0.0     
    5110582.9337-370.0070.0     
    5111592.7361-370.0020.0     
    5112602.5463-369.9970.0     
    5113612.3633-369.9940.0     
    5114622.1809-369.9960.0     
    5115631.9883-370.0040.0     
    5116641.7723-370.0210.0     
    5117651.5117-370.0340.0     
    5118661.165 -370.0310.0     
    5119670.6892-370.0060.0     
    5120680.1635-369.92 0.0     
    5121689.6929-369.6780.0     
    5122596.6616-359.9820.0     
    5123590.8874-349.9720.0     
    5124585.153 -339.9660.0     
    5125579.4231-329.9640.0     
    5126573.681 -319.9680.0     
    5127567.915 -309.9780.0     
    5128562.1267-299.9870.0     
    5129556.3287-289.9940.0     
    5130550.5288-279.9990.0     
    5131544.7313-270.0020.0     
    5132538.9439-260.0030.0     
    5133558.0039-309.9830.0     
    5134548.1599-309.9920.0     
    5135538.3523-309.9970.0     
    5136528.5574-309.9980.0     
    5137518.7648-309.9980.0     
    5138508.9723-309.9980.0     
    5139499.178 -309.9990.0     
    5140489.3751-310.0030.0     
    5141479.5501-310.0110.0     
    5142524.5462-319.9980.0     
    5143530.3275-329.9980.0     
    5144536.1092-339.9980.0     
    5145541.8943-350.0  0.0     
    5146547.697 -360.0040.0     
    5147545.8907-339.9980.0     
    5148555.6746-339.9970.0     
    5149565.4689-339.99 0.0     
    5150575.2894-339.9770.0     
    5151549.9005-329.9960.0     
    5152544.1266-319.9970.0     
    5153540.1127-329.9980.0     
    5154534.3351-319.9980.0     
    5155569.5342-329.9750.0     
    5156559.701 -329.9890.0     
    5157563.7738-319.9780.0     
    5158553.9317-319.99 0.0     
    5159567.2591-360.0030.0     
    5160561.4537-349.9980.0     
    5161557.4774-360.0040.0     
    5162551.6731-350.0  0.0     
    5163586.845 -359.99 0.0     
    5164577.0462-359.9980.0     
    5165581.0498-349.9820.0     
    5166571.2423-349.9930.0     
    5167496.9366-340.0110.0     
    5168506.7522-340.0040.0     
    5169516.5444-339.9990.0     
    5170526.3277-339.9980.0     
    5171500.9598-330.0040.0     
    5172495.1675-320.0040.0     
    5173491.1411-330.0110.0     
    5174485.3456-320.0110.0     
    5175520.5424-329.9980.0     
    5176510.7555-329.9990.0     
    5177514.7574-319.9980.0     
    5178504.9668-319.9990.0     
    5179518.344 -360.0080.0     
    5180512.5454-350.0050.0     
    5181508.5308-360.0140.0     
    5182502.7324-350.0120.0     
    5183537.9166-360.0040.0     
    5184528.1345-360.0050.0     
    5185532.1155-350.0  0.0     
    5186522.3349-350.0010.0     
    5187489.8613-259.9980.0     
    5188495.6401-269.9980.0     
    5189501.4209-279.9980.0     
    5190507.2022-289.9980.0     
    5191512.9835-299.9980.0     
    5192511.2246-279.9980.0     
    5193521.0291-279.9980.0     
    5194530.8387-279.9970.0     
    5195540.6658-279.9960.0     
    5196515.2554-269.9980.0     
    5197509.4845-259.9980.0     
    5198505.4476-269.9980.0     
    5199499.6728-259.9980.0     
    5200534.8872-269.9980.0     
    5201525.0661-269.9980.0     
    5202529.1148-259.9990.0     
    5203519.2973-259.9980.0     
    5204532.5779-299.9970.0     
    5205526.8034-289.9980.0     
    5206522.7798-299.9980.0     
    5207517.0022-289.9980.0     
    5208552.2264-299.9880.0     
    5209542.3864-299.9940.0     
    5210546.4462-289.9920.0     
    5211536.6125-289.9950.0     
    5212462.1638-280.01 0.0     
    5213471.9982-280.0030.0     
    5214481.8118-279.9990.0     
    5215491.6172-279.9980.0     
    5216466.2062-270.0030.0     
    5217460.4151-260.0020.0     
    5218456.3685-270.01 0.0     
    5219450.5738-260.0090.0     
    5220485.8325-269.9980.0     
    5221476.0233-269.9990.0     
    5222480.0496-259.9980.0     
    5223470.2362-259.9990.0     
    5224483.5828-300.0030.0     
    5225477.7905-290.0030.0     
    5226473.7547-300.01 0.0     
    5227467.9592-290.01 0.0     
    5228503.1872-299.9980.0     
    5229493.3892-299.9990.0     
    5230497.4022-289.9980.0     
    5231487.6005-289.9990.0     
    5232688.727 -310.1230.0     
    5233678.5089-310.0720.0     
    5234668.4982-310.0210.0     
    5235658.5209-309.9810.0     
    5236648.4896-309.9660.0     
    5237638.4327-309.9680.0     
    5238628.3622-309.9790.0     
    5239618.2775-309.9890.0     
    5240608.1788-309.9960.0     
    5241598.0718-309.9970.0     
    5242587.9734-309.9920.0     
    5243577.9108-309.9830.0     
    5244645.6904-360.0320.0     
    5245640.1102-350.0060.0     
    5246634.6899-339.97 0.0     
    5247629.3315-329.9530.0     
    5248623.9052-319.9650.0     
    5249624.8673-339.9740.0     
    5250614.9608-339.9690.0     
    5251605.0128-339.9650.0     
    5252595.0664-339.9630.0     
    5253620.5297-349.9760.0     
    5254626.1693-359.9890.0     
    5255630.3629-349.9920.0     
    5256635.9614-360.01 0.0     
    5257600.7583-349.9680.0     
    5258610.6485-349.9690.0     
    5259606.4964-359.9780.0     
    5260616.339 -359.98 0.0     
    5261603.7876-319.9790.0     
    5262609.3974-329.9690.0     
    5263613.8584-319.9760.0     
    5264619.3928-329.9670.0     
    5265583.6673-319.9690.0     
    5266593.7134-319.9760.0     
    5267589.3778-329.9620.0     
    5268599.3798-329.9660.0     
    5269692.5676-340.0550.0     
    5270683.0181-339.9620.0     
    5271673.2779-339.8990.0     
    5272663.6319-339.9110.0     
    5273654.0375-339.9420.0     
    5274644.403 -339.9590.0     
    5275664.8682-360.0210.0     
    5276659.2978-349.9910.0     
    5277655.3315-360.0380.0     
    5278649.7517-350.0090.0     
    5279674.3315-359.9630.0     
    5280668.8029-349.9510.0     
    5281692.9062-359.7030.0     
    5282683.7473-359.8340.0     
    5283678.5038-349.9070.0     
    5284688.6883-349.8860.0     
    5285668.569 -329.9040.0     
    5286673.6906-319.9890.0     
    5287639.1915-329.9310.0     
    5288633.9072-319.9430.0     
    5289658.7694-329.9010.0     
    5290648.992 -329.9110.0     
    5291653.8297-319.9230.0     
    5292643.8854-319.9250.0     
    5293663.7708-319.9430.0     
    5294688.8445-330.0620.0     
    5295678.5437-329.9640.0     
    5296683.5225-320.04 0.0     
    5297692.8886-320.0270.0     
    5298622.51  -300.0090.0     
    5299616.468 -290.0260.0     
    5300610.3608-280.0310.0     
    5301604.2504-270.03 0.0     
    5302598.1807-260.0250.0     
    5303600.3662-280.0310.0     
    5304590.3715-280.0310.0     
    5305580.3791-280.0290.0     
    5306570.3972-280.0230.0     
    5307560.4414-280.01 0.0     
    5308586.317 -290.0260.0     
    5309592.2316-300.0150.0     
    5310596.3661-290.0270.0     
    5311606.4175-290.0270.0     
    5312602.3258-300.0160.0     
    5313612.4201-300.0140.0     
    5314566.2768-290.0050.0     
    5315576.2805-290.0190.0     
    5316572.1061-299.9970.0     
    5317582.1504-300.0090.0     
    5318568.5331-260.0240.0     
    5319574.4432-270.0290.0     
    5320578.4148-260.0250.0     
    5321588.2976-260.0250.0     
    5322584.3777-270.03 0.0     
    5323594.314 -270.03 0.0     
    5324548.7914-260.0110.0     
    5325558.6565-260.0190.0     
    5326554.6089-270.0120.0     
    5327564.5166-270.0230.0     
    5328652.7228-300.01 0.0     
    5329646.5828-290.0280.0     
    5330640.3198-280.0310.0     
    5331634.0449-270.0270.0     
    5332627.8283-260.0180.0     
    5333630.3423-280.0310.0     
    5334620.3539-280.0310.0     
    5335636.5585-290.0260.0     
    5336642.6706-300.0060.0     
    5337626.5163-290.0250.0     
    5338632.5962-300.0070.0     
    5339617.9468-260.0220.0     
    5340624.1188-270.0290.0     
    5341608.0638-260.0240.0     
    5342614.186 -270.03 0.0     
    5343689.2453-279.8950.0     
    5344679.551 -279.9920.0     
    5345669.8882-280.0060.0     
    5346660.1474-280.0190.0     
    5347650.2693-280.0280.0     
    5348672.5324-300.0590.0     
    5349666.3995-290.0240.0     
    5350662.6986-300.0270.0     
    5351656.5539-290.0270.0     
    5352691.5942-300.4080.0     
    5353682.1817-300.1710.0     
    5354676.0246-290.0280.0     
    5355685.3   -290.0160.0     
    5356693.6634-289.5950.0     
    5357663.6116-270.0150.0     
    5358657.3659-260.02 0.0     
    5359653.8315-270.0220.0     
    5360643.9569-270.0250.0     
    5361647.5631-260.0170.0     
    5362637.7045-260.0150.0     
    5363673.2255-270.0130.0     
    5364667.0384-260.0150.0     
    5365691.7935-270.3260.0     
    5366682.631 -270.0890.0     
    5367676.4916-260.0020.0     
    5368685.5954-259.9620.0     
    5369693.7889-259.5830.0     
    5370549.4048-430.0090.0     
    5371559.4143-430.01 0.0     
    5372569.4266-430.01 0.0     
    5373579.4398-430.01 0.0     
    5374589.4513-430.01 0.0     
    5375599.4571-430.0070.0     
    5376609.4527-430.0  0.0     
    5377619.4375-429.9920.0     
    5378629.4143-429.9880.0     
    5379639.3861-429.9880.0     
    5380649.3513-429.9910.0     
    5381659.2873-430.0010.0     
    5382669.1462-430.02 0.0     
    5383678.9901-430.0330.0     
    5384688.9831-430.0370.0     
    5385613.4499-420.01 0.0     
    5386607.3439-410.02 0.0     
    5387601.1975-400.0230.0     
    5388595.052 -390.0220.0     
    5389588.9453-380.0160.0     
    5390573.5187-420.0180.0     
    5391567.557 -410.0220.0     
    5392561.5822-400.0240.0     
    5393555.6098-390.0220.0     
    5394549.6585-380.0180.0     
    5395551.678 -400.0230.0     
    5396541.7719-400.0230.0     
    5397531.8589-400.0220.0     
    5398547.6622-410.0210.0     
    5399553.5474-420.0170.0     
    5400557.6098-410.0220.0     
    5401563.5327-420.0180.0     
    5402537.7122-410.02 0.0     
    5403543.5633-420.0150.0     
    5404530.0084-380.02 0.0     
    5405535.8838-390.0230.0     
    5406539.8363-380.0190.0     
    5407545.7487-390.0230.0     
    5408520.1643-380.0220.0     
    5409526.0074-390.0240.0     
    5410591.2937-400.0230.0     
    5411581.3899-400.0240.0     
    5412571.486 -400.0240.0     
    5413587.4512-410.0220.0     
    5414593.4892-420.0170.0     
    5415597.3979-410.0210.0     
    5416603.4711-420.0140.0     
    5417577.5042-410.0220.0     
    5418583.5045-420.0180.0     
    5419569.301 -380.0180.0     
    5420575.3307-390.0220.0     
    5421579.1226-380.0180.0     
    5422585.1912-390.0220.0     
    5423559.4798-380.0180.0     
    5424565.4702-390.0220.0     
    5425653.3091-420.0140.0     
    5426647.0956-410.0220.0     
    5427640.7927-400.0240.0     
    5428634.4856-390.02 0.0     
    5429628.2475-380.0110.0     
    5430630.9025-400.0230.0     
    5431621.0035-400.0230.0     
    5432611.101 -400.0230.0     
    5433627.2329-410.02 0.0     
    5434633.3992-420.0080.0     
    5435637.172 -410.0210.0     
    5436643.3664-420.01 0.0     
    5437617.2892-410.0190.0     
    5438623.4259-420.0080.0     
    5439608.5962-380.0110.0     
    5440614.7738-390.02 0.0     
    5441618.4234-380.01 0.0     
    5442624.6325-390.02 0.0     
    5443598.7698-380.0130.0     
    5444604.913 -390.0210.0     
    5445689.3247-399.8870.0     
    5446679.7044-399.9830.0     
    5447670.1176-399.9980.0     
    5448660.455 -400.0120.0     
    5449650.6581-400.0210.0     
    5450672.8927-420.0420.0     
    5451666.7182-410.0140.0     
    5452663.1757-420.0240.0     
    5453656.9686-410.02 0.0     
    5454691.7003-420.3680.0     
    5455682.4164-420.1370.0     
    5456676.2497-410.0140.0     
    5457685.435 -409.9970.0     
    5458693.7212-409.5780.0     
    5459663.8439-390.01 0.0     
    5460657.5965-380.0220.0     
    5461654.1313-390.0180.0     
    5462644.3262-390.02 0.0     
    5463647.8577-380.0220.0     
    5464638.0628-380.0150.0     
    5465673.393 -390.0070.0     
    5466667.2085-380.0110.0     
    5467691.8422-390.3190.0     
    5468682.7375-390.0820.0     
    5469676.6081-379.9950.0     
    5470685.6646-379.9540.0     
    5471693.8183-379.5750.0     
    5472634.1357-490.0310.0     
    5473628.3207-480.0270.0     
    5474622.5485-470.0120.0     
    5475616.8119-459.9990.0     
    5476611.0815-449.9930.0     
    5477605.3144-439.9970.0     
    5478612.6285-470.0070.0     
    5479602.6543-470.0010.0     
    5480592.6503-469.9980.0     
    5481582.6366-469.9970.0     
    5482572.6225-469.9970.0     
    5483598.4336-479.9980.0     
    5484604.2168-489.9990.0     
    5485608.4309-480.0030.0     
    5486618.3996-480.0150.0     
    5487614.2114-490.0050.0     
    5488624.1872-490.0180.0     
    5489578.4159-479.9970.0     
    5490588.4255-479.9970.0     
    5491584.2089-489.9980.0     
    5492594.2137-489.9980.0     
    5493575.2726-440.0030.0     
    5494581.0786-449.9990.0     
    5495586.8667-459.9980.0     
    5496591.0996-449.9990.0     
    5497601.1063-449.9990.0     
    5498585.2962-440.0030.0     
    5499595.3134-440.0020.0     
    5500596.8795-459.9990.0     
    5501606.869 -460.0010.0     
    5502561.0325-449.9980.0     
    5503571.0546-449.9990.0     
    5504555.2275-440.0020.0     
    5505565.2487-440.0030.0     
    5506566.8287-459.9970.0     
    5507576.8473-459.9970.0     
    5508690.077 -469.8010.0     
    5509680.721 -469.9190.0     
    5510671.2495-469.9530.0     
    5511661.6583-469.9830.0     
    5512651.955 -470.0010.0     
    5513642.1977-470.0070.0     
    5514632.4004-470.0110.0     
    5515663.7564-490.06 0.0     
    5516657.7643-480.0330.0     
    5517653.9358-490.0450.0     
    5518644.0534-490.0390.0     
    5519648.0036-480.0350.0     
    5520638.1861-480.0340.0     
    5521673.4556-490.0940.0     
    5522667.4151-480.0280.0     
    5523691.9414-490.2550.0     
    5524682.9115-490.1570.0     
    5525676.8479-480.0310.0     
    5526685.8504-479.9790.0     
    5527693.9387-479.6260.0     
    5528656.0898-459.9670.0     
    5529650.6196-449.9610.0     
    5530645.1036-439.9690.0     
    5531640.7659-449.9630.0     
    5532630.9011-449.9690.0     
    5533621.0114-449.9810.0     
    5534636.5197-459.9810.0     
    5535646.3156-459.9750.0     
    5536626.6921-459.99 0.0     
    5537625.2412-439.9750.0     
    5538635.1762-439.9690.0     
    5539615.2899-439.9860.0     
    5540675.4208-459.9270.0     
    5541670.237 -449.9550.0     
    5542664.9038-439.9810.0     
    5543660.4573-449.9580.0     
    5544665.8151-459.9490.0     
    5545655.0232-439.9720.0     
    5546689.7076-449.9040.0     
    5547679.968 -449.9460.0     
    5548684.7544-459.9040.0     
    5549693.4617-459.8880.0     
    5550674.6807-439.9880.0     
    5551684.2338-439.9520.0     
    5552693.2243-439.8470.0     
    5553-689.0663.9272-20.0     
    5554-679.1384.018-2 0.0     
    5555-669.3633.3659-20.0     
    5556-659.5629.4816-30.0     
    5557-649.683-1.616-30.0     
    5558-639.767-8.572-40.0     
    5559-629.83 5.5914-30.0     
    5560-619.8689.0762-30.0     
    5561-609.8837.1266-30.0     
    5562-599.8834.593-3 0.0     
    5563-589.8763.7703-30.0     
    5564-579.8693.7334-30.0     
    5565-569.8613.9281-30.0     
    5566-559.8554.0702-30.0     
    5567-549.8513.276-3 0.0     
    5568-539.85 1.1595-30.0     
    5569-529.853-9.666-40.0     
    5570-519.86 -1.989-30.0     
    5571-509.868-2.22-3 0.0     
    5572-499.876-2.242-30.0     
    5573-489.885-2.243-30.0     
    5574-479.894-2.243-30.0     
    5575-469.902-2.236-30.0     
    5576-459.911-2.145-30.0     
    5577-449.919-1.461-30.0     
    5578-439.926-8.601-40.0     
    5579-429.932-8.502-40.0     
    5580-419.935-1.201-30.0     
    5581-409.937-1.117-30.0     
    5582-399.939-1.109-30.0     
    5583-389.941-1.109-30.0     
    5584-379.943-1.109-30.0     
    5585-369.945-1.109-30.0     
    5586-359.946-1.109-30.0     
    5587-349.948-1.109-30.0     
    5588-339.95 -1.109-30.0     
    5589-329.952-1.109-30.0     
    5590-319.954-1.109-30.0     
    5591-309.956-1.109-30.0     
    5592-299.957-1.109-30.0     
    5593-289.959-1.109-30.0     
    5594-279.961-1.109-30.0     
    5595-269.963-1.109-30.0     
    5596-259.965-1.109-30.0     
    5597-249.967-1.109-30.0     
    5598-239.968-1.109-30.0     
    5599-229.97 -1.109-30.0     
    5600-219.972-1.109-30.0     
    5601-209.974-1.109-30.0     
    5602-199.976-1.109-30.0     
    5603-189.978-1.109-30.0     
    5604-179.979-1.109-30.0     
    5605-169.981-1.109-30.0     
    5606-159.983-1.109-30.0     
    5607-149.985-1.109-30.0     
    5608-139.987-1.109-30.0     
    5609-129.989-1.109-30.0     
    5610-119.99 -1.109-30.0     
    5611-109.992-1.109-30.0     
    5612-99.9941-1.104-30.0     
    5613-89.9959-1.054-30.0     
    5614-79.9975-8.652-40.0     
    5615-69.9988-5.277-40.0     
    5616-59.9996-1.926-40.0     
    5617-49.9999-2.666-50.0     
    5618-40.0   3.411-130.0     
    5619-30.0   3.411-130.0     
    5620-20.0   3.411-130.0     
    5621-10.0   0.0     0.0     
    56220.0     3.411-130.0     
    562310.0    3.411-130.0     
    562420.0    0.0     0.0     
    562530.0    0.0     0.0     
    562640.0    3.411-130.0     
    562750.0    3.411-130.0     
    562860.0    0.0     0.0     
    562970.0    3.411-130.0     
    563080.0    0.0     0.0     
    563190.0    0.0     0.0     
    5632100.0   3.411-130.0     
    5633110.0   3.411-130.0     
    5634120.0   3.411-130.0     
    5635130.0   3.411-130.0     
    5636140.0   0.0     0.0     
    5637150.0   0.0     0.0     
    5638160.0   3.411-130.0     
    5639170.0   3.411-130.0     
    5640180.0   3.411-130.0     
    5641190.0   3.411-130.0     
    5642200.0   3.411-130.0     
    5643210.0   3.411-130.0     
    5644220.0   3.411-130.0     
    5645230.0   3.411-130.0     
    5646240.0   0.0     0.0     
    5647250.0   3.411-130.0     
    5648260.0   0.0     0.0     
    5649269.9998-2.112-40.0     
    5650279.9992-5.157-40.0     
    5651-344.196490.00140.0     
    5652-338.394480.00180.0     
    5653-332.592470.00210.0     
    5654-326.789460.00240.0     
    5655-320.987450.00280.0     
    5656-315.185440.00310.0     
    5657-309.382430.00350.0     
    5658-303.58 420.00380.0     
    5659-297.778410.00410.0     
    5660-291.975400.00450.0     
    5661-286.173390.00480.0     
    5662-280.371380.00510.0     
    5663-274.568370.00550.0     
    5664-268.766360.00580.0     
    5665-262.964350.00620.0     
    5666-257.162340.00650.0     
    5667-251.359330.00680.0     
    5668-245.557320.00720.0     
    5669-239.755310.00750.0     
    5670-233.952300.00790.0     
    5671-228.15 290.00820.0     
    5672-222.348280.00850.0     
    5673-216.546270.00860.0     
    5674-210.744260.00830.0     
    5675-204.945250.00770.0     
    5676-199.146240.00710.0     
    5677-193.348230.00670.0     
    5678-187.551220.00630.0     
    5679-181.753210.006 0.0     
    5680-175.955200.00570.0     
    5681-170.157190.00530.0     
    5682-164.36 180.005 0.0     
    5683-158.562170.00470.0     
    5684-152.764160.00430.0     
    5685-146.967150.004 0.0     
    5686-141.169140.00360.0     
    5687-135.371130.00330.0     
    5688-129.574120.003 0.0     
    5689-123.776110.00260.0     
    5690-117.978100.00230.0     
    5691-112.18190.001940.0     
    5692-106.38380.0016 0.0     
    5693-100.58570.001270.0     
    5694-94.787660.000930.0     
    5695-88.989950.000590.0     
    5696-83.192240.000260.0     
    5697-77.394529.999940.0     
    5698-71.596719.999720.0     
    5699-65.79859.9996830.0     
    5700-194.982250.00640.0     
    5701-184.996250.00240.0     
    5702-175.0  250.0   0.0     
    5703-165.0  250.0   0.0     
    5704-155.0  250.0   0.0     
    5705-145.0  250.0   0.0     
    5706-135.0  250.0   0.0     
    5707-125.0  250.0   0.0     
    5708-115.0  250.0   0.0     
    5709-105.0  250.0   0.0     
    5710-95.0   250.0   0.0     
    5711-85.0   250.0   0.0     
    5712-75.0   250.0   0.0     
    5713-65.0   250.0   0.0     
    5714-55.0   250.0   0.0     
    5715-45.0   250.0   0.0     
    5716-35.0   250.0   0.0     
    5717-25.0   250.0   0.0     
    5718-15.0   250.0   0.0     
    5719-5.0    250.0   0.0     
    57205.0     250.0   0.0     
    572115.0    250.0   0.0     
    572225.0    250.0   0.0     
    572335.0    250.0   0.0     
    572445.0    250.0   0.0     
    572555.0    250.0   0.0     
    572665.0    250.0   0.0     
    572775.0    250.0   0.0     
    572885.0    250.0   0.0     
    572995.0    250.0   0.0     
    5730105.0   250.0   0.0     
    5731115.0   250.0   0.0     
    5732124.9962249.99780.0     
    5733134.9837249.99430.0     
    5734-40.8   260.0   0.0     
    5735-46.6   270.0   0.0     
    5736-52.4   280.0   0.0     
    5737-58.2   290.0   0.0     
    5738-64.0   300.0   0.0     
    5739-69.8   310.0   0.0     
    5740-75.6   320.0   0.0     
    5741-81.4   330.0   0.0     
    5742-87.2   340.0   0.0     
    5743-93.0   350.0   0.0     
    5744-98.8   360.0   0.0     
    5745-104.6  370.0   0.0     
    5746-110.4  380.0   0.0     
    5747-116.2  390.0   0.0     
    5748-122.0  400.0   0.0     
    5749-127.8  410.0   0.0     
    5750-133.6  420.0   0.0     
    5751-139.4  430.0   0.0     
    5752-145.2  440.0   0.0     
    5753-151.0  450.0   0.0     
    5754-156.8  460.0   0.0     
    5755-162.6  470.0   0.0     
    5756-168.4  480.0   0.0     
    5757-174.2  490.0   0.0     
    5758-114.6  370.0   0.0     
    5759-124.6  370.0   0.0     
    5760-134.6  370.0   0.0     
    5761-144.6  370.0   0.0     
    5762-154.6  370.0   0.0     
    5763-164.6  370.0   0.0     
    5764-174.6  370.0   0.0     
    5765-184.6  370.0   0.0     
    5766-194.6  370.0   0.0     
    5767-204.6  370.0   0.0     
    5768-214.6  370.0   0.0     
    5769-224.6  370.0   0.0     
    5770-234.6  370.0   0.0     
    5771-244.6  370.0   0.0     
    5772-254.597370.00160.0     
    5773-264.589370.00430.0     
    5774-178.8  360.0   0.0     
    5775-173.0  350.0   0.0     
    5776-167.2  340.0   0.0     
    5777-161.4  330.0   0.0     
    5778-155.6  320.0   0.0     
    5779-149.8  310.0   0.0     
    5780-144.0  300.0   0.0     
    5781-138.2  290.0   0.0     
    5782-132.4  280.0   0.0     
    5783-126.6  270.0   0.0     
    5784-120.8  260.0   0.0     
    5785-139.8  310.0   0.0     
    5786-129.8  310.0   0.0     
    5787-119.8  310.0   0.0     
    5788-109.8  310.0   0.0     
    5789-99.8   310.0   0.0     
    5790-89.8   310.0   0.0     
    5791-79.8   310.0   0.0     
    5792-115.6  320.0   0.0     
    5793-121.4  330.0   0.0     
    5794-127.2  340.0   0.0     
    5795-133.0  350.0   0.0     
    5796-138.8  360.0   0.0     
    5797-137.2  340.0   0.0     
    5798-147.2  340.0   0.0     
    5799-157.2  340.0   0.0     
    5800-141.4  330.0   0.0     
    5801-135.6  320.0   0.0     
    5802-131.4  330.0   0.0     
    5803-125.6  320.0   0.0     
    5804-151.4  330.0   0.0     
    5805-145.6  320.0   0.0     
    5806-158.8  360.0   0.0     
    5807-153.0  350.0   0.0     
    5808-148.8  360.0   0.0     
    5809-143.0  350.0   0.0     
    5810-168.8  360.0   0.0     
    5811-163.0  350.0   0.0     
    5812-97.2   340.0   0.0     
    5813-107.2  340.0   0.0     
    5814-117.2  340.0   0.0     
    5815-101.4  330.0   0.0     
    5816-95.6   320.0   0.0     
    5817-91.4   330.0   0.0     
    5818-85.6   320.0   0.0     
    5819-111.4  330.0   0.0     
    5820-105.6  320.0   0.0     
    5821-118.8  360.0   0.0     
    5822-113.0  350.0   0.0     
    5823-108.8  360.0   0.0     
    5824-103.0  350.0   0.0     
    5825-128.8  360.0   0.0     
    5826-123.0  350.0   0.0     
    5827-80.8   260.0   0.0     
    5828-86.6   270.0   0.0     
    5829-92.4   280.0   0.0     
    5830-98.2   290.0   0.0     
    5831-104.0  300.0   0.0     
    5832-102.4  280.0   0.0     
    5833-112.4  280.0   0.0     
    5834-122.4  280.0   0.0     
    5835-106.6  270.0   0.0     
    5836-100.8  260.0   0.0     
    5837-96.6   270.0   0.0     
    5838-90.8   260.0   0.0     
    5839-116.6  270.0   0.0     
    5840-110.8  260.0   0.0     
    5841-124.0  300.0   0.0     
    5842-118.2  290.0   0.0     
    5843-114.0  300.0   0.0     
    5844-108.2  290.0   0.0     
    5845-134.0  300.0   0.0     
    5846-128.2  290.0   0.0     
    5847-62.4   280.0   0.0     
    5848-72.4   280.0   0.0     
    5849-82.4   280.0   0.0     
    5850-66.6   270.0   0.0     
    5851-60.8   260.0   0.0     
    5852-56.6   270.0   0.0     
    5853-50.8   260.0   0.0     
    5854-76.6   270.0   0.0     
    5855-70.8   260.0   0.0     
    5856-84.0   300.0   0.0     
    5857-78.2   290.0   0.0     
    5858-74.0   300.0   0.0     
    5859-68.2   290.0   0.0     
    5860-94.0   300.0   0.0     
    5861-88.2   290.0   0.0     
    5862-229.785310.006 0.0     
    5863-219.796310.00230.0     
    5864-209.8  310.0   0.0     
    5865-199.8  310.0   0.0     
    5866-189.8  310.0   0.0     
    5867-179.8  310.0   0.0     
    5868-169.8  310.0   0.0     
    5869-159.8  310.0   0.0     
    5870-205.6  320.0   0.0     
    5871-211.4  330.0   0.0     
    5872-217.2  340.0   0.0     
    5873-223.0  350.0   0.0     
    5874-228.8  360.0   0.0     
    5875-227.2  340.0   0.0     
    5876-237.197340.00190.0     
    5877-247.187340.00510.0     
    5878-231.397330.002 0.0     
    5879-225.597320.00220.0     
    5880-221.4  330.0   0.0     
    5881-215.6  320.0   0.0     
    5882-241.386330.00540.0     
    5883-235.586320.00570.0     
    5884-248.797360.00170.0     
    5885-242.997350.00180.0     
    5886-238.8  360.0   0.0     
    5887-233.0  350.0   0.0     
    5888-258.789360.00460.0     
    5889-252.988350.00480.0     
    5890-177.2  340.0   0.0     
    5891-187.2  340.0   0.0     
    5892-197.2  340.0   0.0     
    5893-207.2  340.0   0.0     
    5894-181.4  330.0   0.0     
    5895-175.6  320.0   0.0     
    5896-171.4  330.0   0.0     
    5897-165.6  320.0   0.0     
    5898-201.4  330.0   0.0     
    5899-191.4  330.0   0.0     
    5900-195.6  320.0   0.0     
    5901-185.6  320.0   0.0     
    5902-198.8  360.0   0.0     
    5903-193.0  350.0   0.0     
    5904-188.8  360.0   0.0     
    5905-183.0  350.0   0.0     
    5906-218.8  360.0   0.0     
    5907-208.8  360.0   0.0     
    5908-213.0  350.0   0.0     
    5909-203.0  350.0   0.0     
    5910-170.8  260.0   0.0     
    5911-176.6  270.0   0.0     
    5912-182.4  280.0   0.0     
    5913-188.2  290.0   0.0     
    5914-194.0  300.0   0.0     
    5915-192.4  280.0   0.0     
    5916-202.396280.00260.0     
    5917-212.383280.00680.0     
    5918-196.596270.00260.0     
    5919-190.796260.00250.0     
    5920-186.6  270.0   0.0     
    5921-180.8  260.0   0.0     
    5922-206.582270.00680.0     
    5923-200.782260.00670.0     
    5924-213.996300.00240.0     
    5925-208.196290.00250.0     
    5926-204.0  300.0   0.0     
    5927-198.2  290.0   0.0     
    5928-223.984300.00620.0     
    5929-218.183290.00650.0     
    5930-142.4  280.0   0.0     
    5931-152.4  280.0   0.0     
    5932-162.4  280.0   0.0     
    5933-172.4  280.0   0.0     
    5934-146.6  270.0   0.0     
    5935-140.8  260.0   0.0     
    5936-136.6  270.0   0.0     
    5937-130.8  260.0   0.0     
    5938-166.6  270.0   0.0     
    5939-156.6  270.0   0.0     
    5940-160.8  260.0   0.0     
    5941-150.8  260.0   0.0     
    5942-164.0  300.0   0.0     
    5943-158.2  290.0   0.0     
    5944-154.0  300.0   0.0     
    5945-148.2  290.0   0.0     
    5946-184.0  300.0   0.0     
    5947-174.0  300.0   0.0     
    5948-178.2  290.0   0.0     
    5949-168.2  290.0   0.0     
    5950-254.2  490.0   0.0     
    5951-248.4  480.0   0.0     
    5952-242.6  470.0   0.0     
    5953-236.8  460.0   0.0     
    5954-231.0  450.0   0.0     
    5955-225.2  440.0   0.0     
    5956-219.4  430.0   0.0     
    5957-213.6  420.0   0.0     
    5958-207.8  410.0   0.0     
    5959-202.0  400.0   0.0     
    5960-196.2  390.0   0.0     
    5961-190.4  380.0   0.0     
    5962-215.2  440.0   0.0     
    5963-205.2  440.0   0.0     
    5964-195.2  440.0   0.0     
    5965-185.2  440.0   0.0     
    5966-175.2  440.0   0.0     
    5967-165.2  440.0   0.0     
    5968-155.2  440.0   0.0     
    5969-191.0  450.0   0.0     
    5970-196.8  460.0   0.0     
    5971-202.6  470.0   0.0     
    5972-208.4  480.0   0.0     
    5973-214.2  490.0   0.0     
    5974-212.6  470.0   0.0     
    5975-222.6  470.0   0.0     
    5976-232.6  470.0   0.0     
    5977-216.8  460.0   0.0     
    5978-211.0  450.0   0.0     
    5979-206.8  460.0   0.0     
    5980-201.0  450.0   0.0     
    5981-226.8  460.0   0.0     
    5982-221.0  450.0   0.0     
    5983-234.2  490.0   0.0     
    5984-228.4  480.0   0.0     
    5985-224.2  490.0   0.0     
    5986-218.4  480.0   0.0     
    5987-244.2  490.0   0.0     
    5988-238.4  480.0   0.0     
    5989-172.6  470.0   0.0     
    5990-182.6  470.0   0.0     
    5991-192.6  470.0   0.0     
    5992-176.8  460.0   0.0     
    5993-171.0  450.0   0.0     
    5994-166.8  460.0   0.0     
    5995-161.0  450.0   0.0     
    5996-186.8  460.0   0.0     
    5997-181.0  450.0   0.0     
    5998-194.2  490.0   0.0     
    5999-188.4  480.0   0.0     
    6000-184.2  490.0   0.0     
    6001-178.4  480.0   0.0     
    6002-204.2  490.0   0.0     
    6003-198.4  480.0   0.0     
    6004-150.4  380.0   0.0     
    6005-156.2  390.0   0.0     
    6006-162.0  400.0   0.0     
    6007-167.8  410.0   0.0     
    6008-173.6  420.0   0.0     
    6009-179.4  430.0   0.0     
    6010-172.0  400.0   0.0     
    6011-182.0  400.0   0.0     
    6012-192.0  400.0   0.0     
    6013-176.2  390.0   0.0     
    6014-170.4  380.0   0.0     
    6015-166.2  390.0   0.0     
    6016-160.4  380.0   0.0     
    6017-186.2  390.0   0.0     
    6018-180.4  380.0   0.0     
    6019-199.4  430.0   0.0     
    6020-193.6  420.0   0.0     
    6021-187.8  410.0   0.0     
    6022-183.6  420.0   0.0     
    6023-189.4  430.0   0.0     
    6024-177.8  410.0   0.0     
    6025-203.6  420.0   0.0     
    6026-209.4  430.0   0.0     
    6027-197.8  410.0   0.0     
    6028-132.0  400.0   0.0     
    6029-142.0  400.0   0.0     
    6030-152.0  400.0   0.0     
    6031-136.2  390.0   0.0     
    6032-130.4  380.0   0.0     
    6033-126.2  390.0   0.0     
    6034-120.4  380.0   0.0     
    6035-146.2  390.0   0.0     
    6036-140.4  380.0   0.0     
    6037-159.4  430.0   0.0     
    6038-153.6  420.0   0.0     
    6039-147.8  410.0   0.0     
    6040-143.6  420.0   0.0     
    6041-149.4  430.0   0.0     
    6042-137.8  410.0   0.0     
    6043-163.6  420.0   0.0     
    6044-169.4  430.0   0.0     
    6045-157.8  410.0   0.0     
    6046-305.195440.00230.0     
    6047-295.199440.00090.0     
    6048-285.2  440.0   0.0     
    6049-275.2  440.0   0.0     
    6050-265.2  440.0   0.0     
    6051-255.2  440.0   0.0     
    6052-245.2  440.0   0.0     
    6053-235.2  440.0   0.0     
    6054-281.0  450.0   0.0     
    6055-286.8  460.0   0.0     
    6056-292.6  470.0   0.0     
    6057-298.4  480.0   0.0     
    6058-304.2  490.0   0.0     
    6059-302.6  470.0   0.0     
    6060-312.599470.00060.0     
    6061-322.597470.00150.0     
    6062-306.799460.00070.0     
    6063-300.999450.00080.0     
    6064-296.8  460.0   0.0     
    6065-291.0  450.0   0.0     
    6066-316.796460.00180.0     
    6067-310.996450.002 0.0     
    6068-324.2  490.00030.0     
    6069-318.399480.00040.0     
    6070-314.2  490.0   0.0     
    6071-308.4  480.0   0.0     
    6072-334.199490.00090.0     
    6073-328.398480.00120.0     
    6074-252.6  470.0   0.0     
    6075-262.6  470.0   0.0     
    6076-272.6  470.0   0.0     
    6077-282.6  470.0   0.0     
    6078-256.8  460.0   0.0     
    6079-251.0  450.0   0.0     
    6080-246.8  460.0   0.0     
    6081-241.0  450.0   0.0     
    6082-276.8  460.0   0.0     
    6083-266.8  460.0   0.0     
    6084-271.0  450.0   0.0     
    6085-261.0  450.0   0.0     
    6086-274.2  490.0   0.0     
    6087-268.4  480.0   0.0     
    6088-264.2  490.0   0.0     
    6089-258.4  480.0   0.0     
    6090-294.2  490.0   0.0     
    6091-284.2  490.0   0.0     
    6092-288.4  480.0   0.0     
    6093-278.4  480.0   0.0     
    6094-240.4  380.0   0.0     
    6095-246.2  390.0   0.0     
    6096-252.0  400.0   0.0     
    6097-257.8  410.0   0.0     
    6098-263.6  420.0   0.0     
    6099-269.4  430.0   0.0     
    6100-262.0  400.0   0.0     
    6101-271.998400.00130.0     
    6102-281.992400.00340.0     
    6103-266.198390.00140.0     
    6104-260.398380.00150.0     
    6105-256.2  390.0   0.0     
    6106-250.4  380.0   0.0     
    6107-276.191390.00370.0     
    6108-270.39 380.004 0.0     
    6109-289.399430.001 0.0     
    6110-283.598420.00110.0     
    6111-277.798410.00120.0     
    6112-273.6  420.0   0.0     
    6113-279.4  430.0   0.0     
    6114-267.8  410.0   0.0     
    6115-293.593420.00290.0     
    6116-299.394430.00260.0     
    6117-287.792410.00320.0     
    6118-212.0  400.0   0.0     
    6119-222.0  400.0   0.0     
    6120-232.0  400.0   0.0     
    6121-242.0  400.0   0.0     
    6122-216.2  390.0   0.0     
    6123-210.4  380.0   0.0     
    6124-206.2  390.0   0.0     
    6125-200.4  380.0   0.0     
    6126-236.2  390.0   0.0     
    6127-226.2  390.0   0.0     
    6128-230.4  380.0   0.0     
    6129-220.4  380.0   0.0     
    6130-239.4  430.0   0.0     
    6131-233.6  420.0   0.0     
    6132-227.8  410.0   0.0     
    6133-223.6  420.0   0.0     
    6134-229.4  430.0   0.0     
    6135-217.8  410.0   0.0     
    6136-253.6  420.0   0.0     
    6137-243.6  420.0   0.0     
    6138-259.4  430.0   0.0     
    6139-249.4  430.0   0.0     
    6140-247.8  410.0   0.0     
    6141-237.8  410.0   0.0     
    614265.3917 369.99730.0     
    614355.39813369.999 0.0     
    614445.4    370.0   0.0     
    614535.4    370.0   0.0     
    614625.4    370.0   0.0     
    614715.4    370.0   0.0     
    61485.4     370.0   0.0     
    6149-4.6    370.0   0.0     
    6150-14.6   370.0   0.0     
    6151-24.6   370.0   0.0     
    6152-34.6   370.0   0.0     
    6153-44.6   370.0   0.0     
    6154-54.6   370.0   0.0     
    6155-64.6   370.0   0.0     
    6156-74.6   370.0   0.0     
    6157-84.6   370.0   0.0     
    6158-94.6   370.0   0.0     
    6159-8.8    360.0   0.0     
    6160-3.0    350.0   0.0     
    61612.8     340.0   0.0     
    61628.6     330.0   0.0     
    616314.4    320.0   0.0     
    616420.2    310.0   0.0     
    616526.0    300.0   0.0     
    616631.8    290.0   0.0     
    616737.6    280.0   0.0     
    616843.4    270.0   0.0     
    616949.2    260.0   0.0     
    617030.2    310.0   0.0     
    617140.2    310.0   0.0     
    617250.2    310.0   0.0     
    617360.2    310.0   0.0     
    617470.2    310.0   0.0     
    617580.2    310.0   0.0     
    617690.19718309.99840.0     
    6177100.1876309.99580.0     
    617854.4    320.0   0.0     
    617948.6    330.0   0.0     
    618042.8    340.0   0.0     
    618137.0    350.0   0.0     
    618231.2    360.0   0.0     
    618332.8    340.0   0.0     
    618422.8    340.0   0.0     
    618512.8    340.0   0.0     
    618628.6    330.0   0.0     
    618734.4    320.0   0.0     
    618838.6    330.0   0.0     
    618944.4    320.0   0.0     
    619018.6    330.0   0.0     
    619124.4    320.0   0.0     
    619211.2    360.0   0.0     
    619317.0    350.0   0.0     
    619421.2    360.0   0.0     
    619527.0    350.0   0.0     
    61961.2     360.0   0.0     
    61977.0     350.0   0.0     
    619882.78965339.99660.0     
    619972.79765339.99870.0     
    620062.8    340.0   0.0     
    620152.8    340.0   0.0     
    620278.59749329.99860.0     
    620384.39733319.99850.0     
    620488.58897329.99630.0     
    620594.38829319.99610.0     
    620658.6    330.0   0.0     
    620768.6    330.0   0.0     
    620864.4    320.0   0.0     
    620974.4    320.0   0.0     
    621061.19797359.99890.0     
    621166.99781349.99880.0     
    621271.19102359.99710.0     
    621376.99033349.99680.0     
    621441.2    360.0   0.0     
    621551.2    360.0   0.0     
    621647.0    350.0   0.0     
    621757.0    350.0   0.0     
    621889.2    260.0   0.0     
    621983.4    270.0   0.0     
    622077.6    280.0   0.0     
    622171.8    290.0   0.0     
    622266.0    300.0   0.0     
    622367.6    280.0   0.0     
    622457.6    280.0   0.0     
    622547.6    280.0   0.0     
    622663.4    270.0   0.0     
    622769.2    260.0   0.0     
    622873.4    270.0   0.0     
    622979.2    260.0   0.0     
    623053.4    270.0   0.0     
    623159.2    260.0   0.0     
    623246.0    300.0   0.0     
    623351.8    290.0   0.0     
    623456.0    300.0   0.0     
    623561.8    290.0   0.0     
    623636.0    300.0   0.0     
    623741.8    290.0   0.0     
    6238117.5856279.99510.0     
    6239107.5967279.99810.0     
    624097.6    280.0   0.0     
    624187.6    280.0   0.0     
    6242113.3965269.998 0.0     
    6243119.1964259.99790.0     
    6244123.3849269.99480.0     
    6245129.1842259.99460.0     
    624693.4    270.0   0.0     
    6247103.4   270.0   0.0     
    624899.2    260.0   0.0     
    6249109.2   260.0   0.0     
    625095.99702299.99830.0     
    6251101.7969289.99820.0     
    6252105.9869299.99560.0     
    6253111.7862289.99530.0     
    625476.0    300.0   0.0     
    625586.0    300.0   0.0     
    625681.8    290.0   0.0     
    625791.8    290.0   0.0     
    6258-59.8   310.0   0.0     
    6259-49.8   310.0   0.0     
    6260-39.8   310.0   0.0     
    6261-29.8   310.0   0.0     
    6262-19.8   310.0   0.0     
    6263-9.8    310.0   0.0     
    62640.2     310.0   0.0     
    626510.2    310.0   0.0     
    6266-35.6   320.0   0.0     
    6267-41.4   330.0   0.0     
    6268-47.2   340.0   0.0     
    6269-53.0   350.0   0.0     
    6270-58.8   360.0   0.0     
    6271-57.2   340.0   0.0     
    6272-67.2   340.0   0.0     
    6273-77.2   340.0   0.0     
    6274-61.4   330.0   0.0     
    6275-55.6   320.0   0.0     
    6276-51.4   330.0   0.0     
    6277-45.6   320.0   0.0     
    6278-71.4   330.0   0.0     
    6279-65.6   320.0   0.0     
    6280-78.8   360.0   0.0     
    6281-73.0   350.0   0.0     
    6282-68.8   360.0   0.0     
    6283-63.0   350.0   0.0     
    6284-88.8   360.0   0.0     
    6285-83.0   350.0   0.0     
    6286-7.2    340.0   0.0     
    6287-17.2   340.0   0.0     
    6288-27.2   340.0   0.0     
    6289-37.2   340.0   0.0     
    6290-11.4   330.0   0.0     
    6291-5.6    320.0   0.0     
    6292-1.4    330.0   0.0     
    62934.4     320.0   0.0     
    6294-31.4   330.0   0.0     
    6295-21.4   330.0   0.0     
    6296-25.6   320.0   0.0     
    6297-15.6   320.0   0.0     
    6298-28.8   360.0   0.0     
    6299-23.0   350.0   0.0     
    6300-18.8   360.0   0.0     
    6301-13.0   350.0   0.0     
    6302-48.8   360.0   0.0     
    6303-38.8   360.0   0.0     
    6304-43.0   350.0   0.0     
    6305-33.0   350.0   0.0     
    6306-0.8    260.0   0.0     
    6307-6.6    270.0   0.0     
    6308-12.4   280.0   0.0     
    6309-18.2   290.0   0.0     
    6310-24.0   300.0   0.0     
    6311-22.4   280.0   0.0     
    6312-32.4   280.0   0.0     
    6313-42.4   280.0   0.0     
    6314-26.6   270.0   0.0     
    6315-20.8   260.0   0.0     
    6316-16.6   270.0   0.0     
    6317-10.8   260.0   0.0     
    6318-36.6   270.0   0.0     
    6319-30.8   260.0   0.0     
    6320-44.0   300.0   0.0     
    6321-38.2   290.0   0.0     
    6322-34.0   300.0   0.0     
    6323-28.2   290.0   0.0     
    6324-54.0   300.0   0.0     
    6325-48.2   290.0   0.0     
    632627.6    280.0   0.0     
    632717.6    280.0   0.0     
    63287.6     280.0   0.0     
    6329-2.4    280.0   0.0     
    633023.4    270.0   0.0     
    633129.2    260.0   0.0     
    633233.4    270.0   0.0     
    633339.2    260.0   0.0     
    63343.4     270.0   0.0     
    633513.4    270.0   0.0     
    63369.2     260.0   0.0     
    633719.2    260.0   0.0     
    63386.0     300.0   0.0     
    633911.8    290.0   0.0     
    634016.0    300.0   0.0     
    634121.8    290.0   0.0     
    6342-14.0   300.0   0.0     
    6343-4.0    300.0   0.0     
    6344-8.2    290.0   0.0     
    63451.8     290.0   0.0     
    6346-84.2   490.0   0.0     
    6347-78.4   480.0   0.0     
    6348-72.6   470.0   0.0     
    6349-66.8   460.0   0.0     
    6350-61.0   450.0   0.0     
    6351-55.2   440.0   0.0     
    6352-49.4   430.0   0.0     
    6353-43.6   420.0   0.0     
    6354-37.8   410.0   0.0     
    6355-32.0   400.0   0.0     
    6356-26.2   390.0   0.0     
    6357-20.4   380.0   0.0     
    6358-45.2   440.0   0.0     
    6359-35.2   440.0   0.0     
    6360-25.2   440.0   0.0     
    6361-15.2   440.0   0.0     
    6362-5.2    440.0   0.0     
    63634.8     440.0   0.0     
    636414.79924439.99960.0     
    636524.79648439.99910.0     
    6366-21.0   450.0   0.0     
    6367-26.8   460.0   0.0     
    6368-32.6   470.0   0.0     
    6369-38.4   480.0   0.0     
    6370-44.2   490.0   0.0     
    6371-42.6   470.0   0.0     
    6372-52.6   470.0   0.0     
    6373-62.6   470.0   0.0     
    6374-46.8   460.0   0.0     
    6375-41.0   450.0   0.0     
    6376-36.8   460.0   0.0     
    6377-31.0   450.0   0.0     
    6378-56.8   460.0   0.0     
    6379-51.0   450.0   0.0     
    6380-64.2   490.0   0.0     
    6381-58.4   480.0   0.0     
    6382-54.2   490.0   0.0     
    6383-48.4   480.0   0.0     
    6384-74.2   490.0   0.0     
    6385-68.4   480.0   0.0     
    63867.398526469.99980.0     
    6387-2.60028469.99990.0     
    6388-12.6   470.0   0.0     
    6389-22.6   470.0   0.0     
    63903.19956 459.99980.0     
    63918.999402449.99970.0     
    639213.19785459.99960.0     
    639318.99716449.99930.0     
    6394-16.8   460.0   0.0     
    6395-6.8    460.0   0.0     
    6396-11.0   450.0   0.0     
    6397-1.0    450.0   0.0     
    6398-14.2   490.0   0.0     
    6399-8.40014480.0   0.0     
    6400-4.2003 490.00010.0     
    64011.599179480.0   0.0     
    6402-34.2   490.0   0.0     
    6403-24.2   490.0   0.0     
    6404-28.4   480.0   0.0     
    6405-18.4   480.0   0.0     
    640619.6    380.0   0.0     
    640713.8    390.0   0.0     
    64088.0     400.0   0.0     
    64092.2     410.0   0.0     
    6410-3.6    420.0   0.0     
    6411-9.4    430.0   0.0     
    6412-2.0    400.0   0.0     
    6413-12.0   400.0   0.0     
    6414-22.0   400.0   0.0     
    6415-6.2    390.0   0.0     
    6416-0.4    380.0   0.0     
    64173.8     390.0   0.0     
    64189.6     380.0   0.0     
    6419-16.2   390.0   0.0     
    6420-10.4   380.0   0.0     
    6421-29.4   430.0   0.0     
    6422-23.6   420.0   0.0     
    6423-17.8   410.0   0.0     
    6424-13.6   420.0   0.0     
    6425-19.4   430.0   0.0     
    6426-7.8    410.0   0.0     
    6427-33.6   420.0   0.0     
    6428-39.4   430.0   0.0     
    6429-27.8   410.0   0.0     
    643047.99375399.99810.0     
    643137.99861399.99930.0     
    643228.0    400.0   0.0     
    643318.0    400.0   0.0     
    643443.79845389.99920.0     
    643549.59829379.99910.0     
    643653.79306389.99780.0     
    643759.59238379.99760.0     
    643823.8    390.0   0.0     
    643933.8    390.0   0.0     
    644029.6    380.0   0.0     
    644139.6    380.0   0.0     
    644220.59908429.99950.0     
    644326.39892419.99940.0     
    644432.19877409.99940.0     
    644536.39511419.99860.0     
    644630.5958 429.99880.0     
    644742.19443409.99830.0     
    64486.4     420.0   0.0     
    644916.4    420.0   0.0     
    64500.6     430.0   0.0     
    645110.6    430.0   0.0     
    645212.2    410.0   0.0     
    645322.2    410.0   0.0     
    6454-135.2  440.0   0.0     
    6455-125.2  440.0   0.0     
    6456-115.2  440.0   0.0     
    6457-105.2  440.0   0.0     
    6458-95.2   440.0   0.0     
    6459-85.2   440.0   0.0     
    6460-75.2   440.0   0.0     
    6461-65.2   440.0   0.0     
    6462-111.0  450.0   0.0     
    6463-116.8  460.0   0.0     
    6464-122.6  470.0   0.0     
    6465-128.4  480.0   0.0     
    6466-134.2  490.0   0.0     
    6467-132.6  470.0   0.0     
    6468-142.6  470.0   0.0     
    6469-152.6  470.0   0.0     
    6470-136.8  460.0   0.0     
    6471-131.0  450.0   0.0     
    6472-126.8  460.0   0.0     
    6473-121.0  450.0   0.0     
    6474-146.8  460.0   0.0     
    6475-141.0  450.0   0.0     
    6476-154.2  490.0   0.0     
    6477-148.4  480.0   0.0     
    6478-144.2  490.0   0.0     
    6479-138.4  480.0   0.0     
    6480-164.2  490.0   0.0     
    6481-158.4  480.0   0.0     
    6482-82.6   470.0   0.0     
    6483-92.6   470.0   0.0     
    6484-102.6  470.0   0.0     
    6485-112.6  470.0   0.0     
    6486-86.8   460.0   0.0     
    6487-81.0   450.0   0.0     
    6488-76.8   460.0   0.0     
    6489-71.0   450.0   0.0     
    6490-106.8  460.0   0.0     
    6491-96.8   460.0   0.0     
    6492-101.0  450.0   0.0     
    6493-91.0   450.0   0.0     
    6494-104.2  490.0   0.0     
    6495-98.4   480.0   0.0     
    6496-94.2   490.0   0.0     
    6497-88.4   480.0   0.0     
    6498-124.2  490.0   0.0     
    6499-114.2  490.0   0.0     
    6500-118.4  480.0   0.0     
    6501-108.4  480.0   0.0     
    6502-70.4   380.0   0.0     
    6503-76.2   390.0   0.0     
    6504-82.0   400.0   0.0     
    6505-87.8   410.0   0.0     
    6506-93.6   420.0   0.0     
    6507-99.4   430.0   0.0     
    6508-92.0   400.0   0.0     
    6509-102.0  400.0   0.0     
    6510-112.0  400.0   0.0     
    6511-96.2   390.0   0.0     
    6512-90.4   380.0   0.0     
    6513-86.2   390.0   0.0     
    6514-80.4   380.0   0.0     
    6515-106.2  390.0   0.0     
    6516-100.4  380.0   0.0     
    6517-119.4  430.0   0.0     
    6518-113.6  420.0   0.0     
    6519-107.8  410.0   0.0     
    6520-103.6  420.0   0.0     
    6521-109.4  430.0   0.0     
    6522-97.8   410.0   0.0     
    6523-123.6  420.0   0.0     
    6524-129.4  430.0   0.0     
    6525-117.8  410.0   0.0     
    6526-42.0   400.0   0.0     
    6527-52.0   400.0   0.0     
    6528-62.0   400.0   0.0     
    6529-72.0   400.0   0.0     
    6530-46.2   390.0   0.0     
    6531-40.4   380.0   0.0     
    6532-36.2   390.0   0.0     
    6533-30.4   380.0   0.0     
    6534-66.2   390.0   0.0     
    6535-56.2   390.0   0.0     
    6536-60.4   380.0   0.0     
    6537-50.4   380.0   0.0     
    6538-69.4   430.0   0.0     
    6539-63.6   420.0   0.0     
    6540-57.8   410.0   0.0     
    6541-53.6   420.0   0.0     
    6542-59.4   430.0   0.0     
    6543-47.8   410.0   0.0     
    6544-83.6   420.0   0.0     
    6545-73.6   420.0   0.0     
    6546-89.4   430.0   0.0     
    6547-79.4   430.0   0.0     
    6548-77.8   410.0   0.0     
    6549-67.8   410.0   0.0     
    6550104.2   10.0    0.0     
    655198.4    20.0    0.0     
    655292.6    30.0    0.0     
    655386.8    40.0    0.0     
    655481.0    50.0    0.0     
    655575.2    60.0    0.0     
    655669.4    70.0    0.0     
    655763.6    80.0    0.0     
    655857.8    90.0    0.0     
    655952.0    100.0   0.0     
    656046.2    110.0   0.0     
    656140.4    120.0   0.0     
    656234.6    130.0   0.0     
    656328.8    140.0   0.0     
    656423.0    150.0   0.0     
    656517.2    160.0   0.0     
    656611.4    170.0   0.0     
    65675.6     180.0   0.0     
    6568-0.2    190.0   0.0     
    6569-6.0    200.0   0.0     
    6570-11.8   210.0   0.0     
    6571-17.6   220.0   0.0     
    6572-23.4   230.0   0.0     
    6573-29.2   240.0   0.0     
    657430.4    120.0   0.0     
    657520.4    120.0   0.0     
    657610.4    120.0   0.0     
    65770.4     120.0   0.0     
    6578-9.6    120.0   0.0     
    6579-19.6   120.0   0.0     
    6580-29.6   120.0   0.0     
    6581-39.6   120.0   0.0     
    6582-49.6   120.0   0.0     
    6583-59.6   120.0   0.0     
    6584-69.6   120.0   0.0     
    6585-79.6   120.0   0.0     
    6586-89.6   120.0   0.0     
    6587-99.6   120.0   0.0     
    6588-109.598120.001 0.0     
    6589-119.591120.00270.0     
    6590-33.8   110.0   0.0     
    6591-28.0   100.0   0.0     
    6592-22.2   90.0    0.0     
    6593-16.4   80.0    0.0     
    6594-10.6   70.0    0.0     
    6595-4.8    60.0    0.0     
    65961.0     50.0    0.0     
    65976.8     40.0    0.0     
    659812.6    30.0    0.0     
    659918.4    20.0    0.0     
    660024.2    10.0    0.0     
    66015.2     60.0    0.0     
    660215.2    60.0    0.0     
    660325.2    60.0    0.0     
    660435.2    60.0    0.0     
    660545.2    60.0    0.0     
    660655.2    60.0    0.0     
    660765.2    60.0    0.0     
    660829.4    70.0    0.0     
    660923.6    80.0    0.0     
    661017.8    90.0    0.0     
    661112.0    100.0   0.0     
    66126.2     110.0   0.0     
    66137.8     90.0    0.0     
    6614-2.2    90.0    0.0     
    6615-12.2   90.0    0.0     
    66163.6     80.0    0.0     
    66179.4     70.0    0.0     
    661813.6    80.0    0.0     
    661919.4    70.0    0.0     
    6620-6.4    80.0    0.0     
    6621-0.6    70.0    0.0     
    6622-13.8   110.0   0.0     
    6623-8.0    100.0   0.0     
    6624-3.8    110.0   0.0     
    66252.0     100.0   0.0     
    6626-23.8   110.0   0.0     
    6627-18.0   100.0   0.0     
    662847.8    90.0    0.0     
    662937.8    90.0    0.0     
    663027.8    90.0    0.0     
    663143.6    80.0    0.0     
    663249.4    70.0    0.0     
    663353.6    80.0    0.0     
    663459.4    70.0    0.0     
    663533.6    80.0    0.0     
    663639.4    70.0    0.0     
    663726.2    110.0   0.0     
    663832.0    100.0   0.0     
    663936.2    110.0   0.0     
    664042.0    100.0   0.0     
    664116.2    110.0   0.0     
    664222.0    100.0   0.0     
    664364.2    10.0    0.0     
    664458.4    20.0    0.0     
    664552.6    30.0    0.0     
    664646.8    40.0    0.0     
    664741.0    50.0    0.0     
    664842.6    30.0    0.0     
    664932.6    30.0    0.0     
    665022.6    30.0    0.0     
    665138.4    20.0    0.0     
    665244.2    10.0    0.0     
    665348.4    20.0    0.0     
    665454.2    10.0    0.0     
    665528.4    20.0    0.0     
    665634.2    10.0    0.0     
    665721.0    50.0    0.0     
    665826.8    40.0    0.0     
    665931.0    50.0    0.0     
    666036.8    40.0    0.0     
    666111.0    50.0    0.0     
    666216.8    40.0    0.0     
    666382.6    30.0    0.0     
    666472.6    30.0    0.0     
    666562.6    30.0    0.0     
    666678.4    20.0    0.0     
    666784.2    10.0    0.0     
    666888.4    20.0    0.0     
    666994.2    10.0    0.0     
    667068.4    20.0    0.0     
    667174.2    10.0    0.0     
    667261.0    50.0    0.0     
    667366.8    40.0    0.0     
    667471.0    50.0    0.0     
    667576.8    40.0    0.0     
    667651.0    50.0    0.0     
    667756.8    40.0    0.0     
    6678-84.796160.001030.0     
    6679-74.799260.0004 0.0     
    6680-64.8   60.0    0.0     
    6681-54.8   60.0    0.0     
    6682-44.8   60.0    0.0     
    6683-34.8   60.0    0.0     
    6684-24.8   60.0    0.0     
    6685-14.8   60.0    0.0     
    6686-60.6   70.0    0.0     
    6687-66.4   80.0    0.0     
    6688-72.2   90.0    0.0     
    6689-78.0   100.0   0.0     
    6690-83.8   110.0   0.0     
    6691-82.2   90.0    0.0     
    6692-92.198690.000720.0     
    6693-102.19490.001860.0     
    6694-86.398880.000620.0     
    6695-80.599 70.000510.0     
    6696-76.4   80.0    0.0     
    6697-70.6   70.0    0.0     
    6698-96.394580.001580.0     
    6699-90.595370.001310.0     
    6700-103.798110.00090.0     
    6701-97.9984100.00080.0     
    6702-93.8   110.0   0.0     
    6703-88.0   100.0   0.0     
    6704-113.792110.00240.0     
    6705-107.993100.00210.0     
    6706-32.2   90.0    0.0     
    6707-42.2   90.0    0.0     
    6708-52.2   90.0    0.0     
    6709-62.2   90.0    0.0     
    6710-36.4   80.0    0.0     
    6711-30.6   70.0    0.0     
    6712-26.4   80.0    0.0     
    6713-20.6   70.0    0.0     
    6714-56.4   80.0    0.0     
    6715-46.4   80.0    0.0     
    6716-50.6   70.0    0.0     
    6717-40.6   70.0    0.0     
    6718-53.8   110.0   0.0     
    6719-48.0   100.0   0.0     
    6720-43.8   110.0   0.0     
    6721-38.0   100.0   0.0     
    6722-73.8   110.0   0.0     
    6723-63.8   110.0   0.0     
    6724-68.0   100.0   0.0     
    6725-58.0   100.0   0.0     
    6726-25.8   10.0    0.0     
    6727-31.6   20.0    0.0     
    6728-37.4   30.0    0.0     
    6729-43.2   40.0    0.0     
    6730-49.0   50.0    0.0     
    6731-47.4   30.0    0.0     
    6732-57.399730.0001 0.0     
    6733-67.398330.000210.0     
    6734-51.599820.000030.0     
    6735-45.799910.0    0.0     
    6736-41.6   20.0    0.0     
    6737-35.8   10.0    0.0     
    6738-61.599120.000030.0     
    6739-55.79969.9999570.0     
    6740-68.999350.0003 0.0     
    6741-63.199540.000190.0     
    6742-59.0   50.0    0.0     
    6743-53.2   40.0    0.0     
    6744-78.996850.000750.0     
    6745-73.197640.000470.0     
    67462.6     30.0    0.0     
    6747-7.4    30.0    0.0     
    6748-17.4   30.0    0.0     
    6749-27.4   30.0    0.0     
    6750-1.6    20.0    0.0     
    67514.2     10.0    0.0     
    67528.4     20.0    0.0     
    675314.2    10.0    0.0     
    6754-21.6   20.0    0.0     
    6755-11.6   20.0    0.0     
    6756-15.8   10.0    0.0     
    6757-5.8    10.0    0.0     
    6758-19.0   50.0    0.0     
    6759-13.2   40.0    0.0     
    6760-9.0    50.0    0.0     
    6761-3.2    40.0    0.0     
    6762-39.0   50.0    0.0     
    6763-29.0   50.0    0.0     
    6764-33.2   40.0    0.0     
    6765-23.2   40.0    0.0     
    6766-109.2  240.0   0.0     
    6767-103.4  230.0   0.0     
    6768-97.6   220.0   0.0     
    6769-91.8   210.0   0.0     
    6770-86.0   200.0   0.0     
    6771-80.2   190.0   0.0     
    6772-74.4   180.0   0.0     
    6773-68.6   170.0   0.0     
    6774-62.8   160.0   0.0     
    6775-57.0   150.0   0.0     
    6776-51.2   140.0   0.0     
    6777-45.4   130.0   0.0     
    6778-70.2   190.0   0.0     
    6779-60.2   190.0   0.0     
    6780-50.2   190.0   0.0     
    6781-40.2   190.0   0.0     
    6782-30.2   190.0   0.0     
    6783-20.2   190.0   0.0     
    6784-10.2   190.0   0.0     
    6785-46.0   200.0   0.0     
    6786-51.8   210.0   0.0     
    6787-57.6   220.0   0.0     
    6788-63.4   230.0   0.0     
    6789-69.2   240.0   0.0     
    6790-67.6   220.0   0.0     
    6791-77.6   220.0   0.0     
    6792-87.6   220.0   0.0     
    6793-71.8   210.0   0.0     
    6794-66.0   200.0   0.0     
    6795-61.8   210.0   0.0     
    6796-56.0   200.0   0.0     
    6797-81.8   210.0   0.0     
    6798-76.0   200.0   0.0     
    6799-89.2   240.0   0.0     
    6800-83.4   230.0   0.0     
    6801-79.2   240.0   0.0     
    6802-73.4   230.0   0.0     
    6803-99.2   240.0   0.0     
    6804-93.4   230.0   0.0     
    6805-27.6   220.0   0.0     
    6806-37.6   220.0   0.0     
    6807-47.6   220.0   0.0     
    6808-31.8   210.0   0.0     
    6809-26.0   200.0   0.0     
    6810-21.8   210.0   0.0     
    6811-16.0   200.0   0.0     
    6812-41.8   210.0   0.0     
    6813-36.0   200.0   0.0     
    6814-49.2   240.0   0.0     
    6815-43.4   230.0   0.0     
    6816-39.2   240.0   0.0     
    6817-33.4   230.0   0.0     
    6818-59.2   240.0   0.0     
    6819-53.4   230.0   0.0     
    6820-5.4    130.0   0.0     
    6821-11.2   140.0   0.0     
    6822-17.0   150.0   0.0     
    6823-22.8   160.0   0.0     
    6824-28.6   170.0   0.0     
    6825-34.4   180.0   0.0     
    6826-27.0   150.0   0.0     
    6827-37.0   150.0   0.0     
    6828-47.0   150.0   0.0     
    6829-31.2   140.0   0.0     
    6830-25.4   130.0   0.0     
    6831-21.2   140.0   0.0     
    6832-15.4   130.0   0.0     
    6833-41.2   140.0   0.0     
    6834-35.4   130.0   0.0     
    6835-54.4   180.0   0.0     
    6836-48.6   170.0   0.0     
    6837-42.8   160.0   0.0     
    6838-38.6   170.0   0.0     
    6839-44.4   180.0   0.0     
    6840-32.8   160.0   0.0     
    6841-58.6   170.0   0.0     
    6842-64.4   180.0   0.0     
    6843-52.8   160.0   0.0     
    684413.0    150.0   0.0     
    68453.0     150.0   0.0     
    6846-7.0    150.0   0.0     
    68478.8     140.0   0.0     
    684814.6    130.0   0.0     
    684918.8    140.0   0.0     
    685024.6    130.0   0.0     
    6851-1.2    140.0   0.0     
    68524.6     130.0   0.0     
    6853-14.4   180.0   0.0     
    6854-8.6    170.0   0.0     
    6855-2.8    160.0   0.0     
    68561.4     170.0   0.0     
    6857-4.4    180.0   0.0     
    68587.2     160.0   0.0     
    6859-18.6   170.0   0.0     
    6860-24.4   180.0   0.0     
    6861-12.8   160.0   0.0     
    6862-160.186190.00470.0     
    6863-150.197190.00180.0     
    6864-140.2  190.0   0.0     
    6865-130.2  190.0   0.0     
    6866-120.2  190.0   0.0     
    6867-110.2  190.0   0.0     
    6868-100.2  190.0   0.0     
    6869-90.2   190.0   0.0     
    6870-136.0  200.0   0.0     
    6871-141.8  210.0   0.0     
    6872-147.6  220.0   0.0     
    6873-153.4  230.0   0.0     
    6874-159.2  240.0   0.0     
    6875-157.6  220.0   0.0     
    6876-167.596220.00210.0     
    6877-177.584220.00550.0     
    6878-161.796210.002 0.0     
    6879-155.997200.00190.0     
    6880-151.8  210.0   0.0     
    6881-146.0  200.0   0.0     
    6882-171.785210.00520.0     
    6883-165.985200.00490.0     
    6884-179.196240.00230.0     
    6885-173.396230.00220.0     
    6886-169.2  240.0   0.0     
    6887-163.4  230.0   0.0     
    6888-189.182240.00610.0     
    6889-183.383230.00580.0     
    6890-107.6  220.0   0.0     
    6891-117.6  220.0   0.0     
    6892-127.6  220.0   0.0     
    6893-137.6  220.0   0.0     
    6894-111.8  210.0   0.0     
    6895-106.0  200.0   0.0     
    6896-101.8  210.0   0.0     
    6897-96.0   200.0   0.0     
    6898-131.8  210.0   0.0     
    6899-121.8  210.0   0.0     
    6900-126.0  200.0   0.0     
    6901-116.0  200.0   0.0     
    6902-129.2  240.0   0.0     
    6903-123.4  230.0   0.0     
    6904-119.2  240.0   0.0     
    6905-113.4  230.0   0.0     
    6906-149.2  240.0   0.0     
    6907-139.2  240.0   0.0     
    6908-143.4  230.0   0.0     
    6909-133.4  230.0   0.0     
    6910-95.4   130.0   0.0     
    6911-101.2  140.0   0.0     
    6912-107.0  150.0   0.0     
    6913-112.8  160.0   0.0     
    6914-118.6  170.0   0.0     
    6915-124.4  180.0   0.0     
    6916-117.0  150.0   0.0     
    6917-126.998150.00140.0     
    6918-136.989150.00350.0     
    6919-121.198140.00130.0     
    6920-115.398130.00120.0     
    6921-111.2  140.0   0.0     
    6922-105.4  130.0   0.0     
    6923-131.19 140.00330.0     
    6924-125.391130.003 0.0     
    6925-144.397180.00170.0     
    6926-138.597170.00160.0     
    6927-132.797160.00150.0     
    6928-128.6  170.0   0.0     
    6929-134.4  180.0   0.0     
    6930-122.8  160.0   0.0     
    6931-148.588170.00410.0     
    6932-154.387180.00440.0     
    6933-142.788160.00380.0     
    6934-67.0   150.0   0.0     
    6935-77.0   150.0   0.0     
    6936-87.0   150.0   0.0     
    6937-97.0   150.0   0.0     
    6938-71.2   140.0   0.0     
    6939-65.4   130.0   0.0     
    6940-61.2   140.0   0.0     
    6941-55.4   130.0   0.0     
    6942-91.2   140.0   0.0     
    6943-81.2   140.0   0.0     
    6944-85.4   130.0   0.0     
    6945-75.4   130.0   0.0     
    6946-94.4   180.0   0.0     
    6947-88.6   170.0   0.0     
    6948-82.8   160.0   0.0     
    6949-78.6   170.0   0.0     
    6950-84.4   180.0   0.0     
    6951-72.8   160.0   0.0     
    6952-108.6  170.0   0.0     
    6953-98.6   170.0   0.0     
    6954-114.4  180.0   0.0     
    6955-104.4  180.0   0.0     
    6956-102.8  160.0   0.0     
    6957-92.8   160.0   0.0     
    6958210.3912119.99640.0     
    6959200.3979119.99860.0     
    6960190.4   120.0   0.0     
    6961180.4   120.0   0.0     
    6962170.4   120.0   0.0     
    6963160.4   120.0   0.0     
    6964150.4   120.0   0.0     
    6965140.4   120.0   0.0     
    6966130.4   120.0   0.0     
    6967120.4   120.0   0.0     
    6968110.4   120.0   0.0     
    6969100.4   120.0   0.0     
    697090.4    120.0   0.0     
    697180.4    120.0   0.0     
    697270.4    120.0   0.0     
    697360.4    120.0   0.0     
    697450.4    120.0   0.0     
    6975136.2   110.0   0.0     
    6976142.0   100.0   0.0     
    6977147.8   90.0    0.0     
    6978153.6   80.0    0.0     
    6979159.4   70.0    0.0     
    6980165.2   60.0    0.0     
    6981171.0   50.0    0.0     
    6982176.8   40.0    0.0     
    6983182.6   30.0    0.0     
    6984188.4   20.0    0.0     
    6985194.2   10.0    0.0     
    6986175.2   60.0    0.0     
    6987185.2   60.0    0.0     
    6988195.2   60.0    0.0     
    6989205.2   60.0    0.0     
    6990215.2   60.0    0.0     
    6991225.2   60.0    0.0     
    6992235.198859.999220.0     
    6993245.195359.997920.0     
    6994199.4   70.0    0.0     
    6995193.6   80.0    0.0     
    6996187.8   90.0    0.0     
    6997182.0   100.0   0.0     
    6998176.2   110.0   0.0     
    6999177.8   90.0    0.0     
    7000167.8   90.0    0.0     
    7001157.8   90.0    0.0     
    7002173.6   80.0    0.0     
    7003179.4   70.0    0.0     
    7004183.6   80.0    0.0     
    7005189.4   70.0    0.0     
    7006163.6   80.0    0.0     
    7007169.4   70.0    0.0     
    7008156.2   110.0   0.0     
    7009162.0   100.0   0.0     
    7010166.2   110.0   0.0     
    7011172.0   100.0   0.0     
    7012146.2   110.0   0.0     
    7013152.0   100.0   0.0     
    7014227.793389.997170.0     
    7015217.798489.998930.0     
    7016207.8   90.0    0.0     
    7017197.8   90.0    0.0     
    7018223.598579.999030.0     
    7019229.398769.999120.0     
    7020233.594 79.997420.0     
    7021239.394669.997670.0     
    7022203.6   80.0    0.0     
    7023213.6   80.0    0.0     
    7024209.4   70.0    0.0     
    7025219.4   70.0    0.0     
    7026206.1981109.99870.0     
    7027211.998299.998840.0     
    7028216.1919109.99670.0     
    7029221.992699.996920.0     
    7030186.2   110.0   0.0     
    7031196.2   110.0   0.0     
    7032192.0   100.0   0.0     
    7033202.0   100.0   0.0     
    7034234.2   10.0    0.0     
    7035228.4   20.0    0.0     
    7036222.6   30.0    0.0     
    7037216.8   40.0    0.0     
    7038211.0   50.0    0.0     
    7039212.6   30.0    0.0     
    7040202.6   30.0    0.0     
    7041192.6   30.0    0.0     
    7042208.4   20.0    0.0     
    7043214.2   10.0    0.0     
    7044218.4   20.0    0.0     
    7045224.2   10.0    0.0     
    7046198.4   20.0    0.0     
    7047204.2   10.0    0.0     
    7048191.0   50.0    0.0     
    7049196.8   40.0    0.0     
    7050201.0   50.0    0.0     
    7051206.8   40.0    0.0     
    7052181.0   50.0    0.0     
    7053186.8   40.0    0.0     
    7054262.597429.998670.0     
    7055252.599329.9995 0.0     
    7056242.6   30.0    0.0     
    7057232.6   30.0    0.0     
    7058258.399519.9996 0.0     
    7059264.19969.9996940.0     
    7060268.398119.998920.0     
    7061274.19879.9991830.0     
    7062238.4   20.0    0.0     
    7063248.4   20.0    0.0     
    7064244.2   10.0    0.0     
    7065254.2   10.0    0.0     
    7066240.999 49.999310.0     
    7067246.799239.999410.0     
    7068250.996 49.998170.0     
    7069256.796739.998420.0     
    7070221.0   50.0    0.0     
    7071231.0   50.0    0.0     
    7072226.8   40.0    0.0     
    7073236.8   40.0    0.0     
    707485.2    60.0    0.0     
    707595.2    60.0    0.0     
    7076105.2   60.0    0.0     
    7077115.2   60.0    0.0     
    7078125.2   60.0    0.0     
    7079135.2   60.0    0.0     
    7080145.2   60.0    0.0     
    7081155.2   60.0    0.0     
    7082109.4   70.0    0.0     
    7083103.6   80.0    0.0     
    708497.8    90.0    0.0     
    708592.0    100.0   0.0     
    708686.2    110.0   0.0     
    708787.8    90.0    0.0     
    708877.8    90.0    0.0     
    708967.8    90.0    0.0     
    709083.6    80.0    0.0     
    709189.4    70.0    0.0     
    709293.6    80.0    0.0     
    709399.4    70.0    0.0     
    709473.6    80.0    0.0     
    709579.4    70.0    0.0     
    709666.2    110.0   0.0     
    709772.0    100.0   0.0     
    709876.2    110.0   0.0     
    709982.0    100.0   0.0     
    710056.2    110.0   0.0     
    710162.0    100.0   0.0     
    7102137.8   90.0    0.0     
    7103127.8   90.0    0.0     
    7104117.8   90.0    0.0     
    7105107.8   90.0    0.0     
    7106133.6   80.0    0.0     
    7107139.4   70.0    0.0     
    7108143.6   80.0    0.0     
    7109149.4   70.0    0.0     
    7110113.6   80.0    0.0     
    7111123.6   80.0    0.0     
    7112119.4   70.0    0.0     
    7113129.4   70.0    0.0     
    7114116.2   110.0   0.0     
    7115122.0   100.0   0.0     
    7116126.2   110.0   0.0     
    7117132.0   100.0   0.0     
    711896.2    110.0   0.0     
    7119106.2   110.0   0.0     
    7120102.0   100.0   0.0     
    7121112.0   100.0   0.0     
    7122144.2   10.0    0.0     
    7123138.4   20.0    0.0     
    7124132.6   30.0    0.0     
    7125126.8   40.0    0.0     
    7126121.0   50.0    0.0     
    7127122.6   30.0    0.0     
    7128112.6   30.0    0.0     
    7129102.6   30.0    0.0     
    7130118.4   20.0    0.0     
    7131124.2   10.0    0.0     
    7132128.4   20.0    0.0     
    7133134.2   10.0    0.0     
    7134108.4   20.0    0.0     
    7135114.2   10.0    0.0     
    7136101.0   50.0    0.0     
    7137106.8   40.0    0.0     
    7138111.0   50.0    0.0     
    7139116.8   40.0    0.0     
    714091.0    50.0    0.0     
    714196.8    40.0    0.0     
    7142172.6   30.0    0.0     
    7143162.6   30.0    0.0     
    7144152.6   30.0    0.0     
    7145142.6   30.0    0.0     
    7146168.4   20.0    0.0     
    7147174.2   10.0    0.0     
    7148178.4   20.0    0.0     
    7149184.2   10.0    0.0     
    7150148.4   20.0    0.0     
    7151158.4   20.0    0.0     
    7152154.2   10.0    0.0     
    7153164.2   10.0    0.0     
    7154151.0   50.0    0.0     
    7155156.8   40.0    0.0     
    7156161.0   50.0    0.0     
    7157166.8   40.0    0.0     
    7158131.0   50.0    0.0     
    7159141.0   50.0    0.0     
    7160136.8   40.0    0.0     
    7161146.8   40.0    0.0     
    716260.8    240.0   0.0     
    716366.6    230.0   0.0     
    716472.4    220.0   0.0     
    716578.2    210.0   0.0     
    716684.0    200.0   0.0     
    716789.8    190.0   0.0     
    716895.6    180.0   0.0     
    7169101.4   170.0   0.0     
    7170107.2   160.0   0.0     
    7171113.0   150.0   0.0     
    7172118.8   140.0   0.0     
    7173124.6   130.0   0.0     
    717499.8    190.0   0.0     
    7175109.8   190.0   0.0     
    7176119.8   190.0   0.0     
    7177129.8   190.0   0.0     
    7178139.8   190.0   0.0     
    7179149.8   190.0   0.0     
    7180159.7968189.998 0.0     
    7181169.7864189.99470.0     
    7182124.0   200.0   0.0     
    7183118.2   210.0   0.0     
    7184112.4   220.0   0.0     
    7185106.6   230.0   0.0     
    7186100.8   240.0   0.0     
    7187102.4   220.0   0.0     
    718892.4    220.0   0.0     
    718982.4    220.0   0.0     
    719098.2    210.0   0.0     
    7191104.0   200.0   0.0     
    7192108.2   210.0   0.0     
    7193114.0   200.0   0.0     
    719488.2    210.0   0.0     
    719594.0    200.0   0.0     
    719680.8    240.0   0.0     
    719786.6    230.0   0.0     
    719890.8    240.0   0.0     
    719996.6    230.0   0.0     
    720070.8    240.0   0.0     
    720176.6    230.0   0.0     
    7202152.3844219.994 0.0     
    7203142.3963219.99770.0     
    7204132.4   220.0   0.0     
    7205122.4   220.0   0.0     
    7206148.1965209.99780.0     
    7207153.9966199.99790.0     
    7208158.1851209.99420.0     
    7209163.9858199.99440.0     
    7210128.2   210.0   0.0     
    7211138.2   210.0   0.0     
    7212134.0   200.0   0.0     
    7213144.0   200.0   0.0     
    7214130.7962239.99770.0     
    7215136.5962229.99770.0     
    7216140.7835239.994 0.0     
    7217146.5838229.99390.0     
    7218110.8   240.0   0.0     
    7219120.8   240.0   0.0     
    7220116.6   230.0   0.0     
    7221126.6   230.0   0.0     
    7222164.6   130.0   0.0     
    7223158.8   140.0   0.0     
    7224153.0   150.0   0.0     
    7225147.2   160.0   0.0     
    7226141.4   170.0   0.0     
    7227135.6   180.0   0.0     
    7228143.0   150.0   0.0     
    7229133.0   150.0   0.0     
    7230123.0   150.0   0.0     
    7231138.8   140.0   0.0     
    7232144.6   130.0   0.0     
    7233148.8   140.0   0.0     
    7234154.6   130.0   0.0     
    7235128.8   140.0   0.0     
    7236134.6   130.0   0.0     
    7237115.6   180.0   0.0     
    7238121.4   170.0   0.0     
    7239127.2   160.0   0.0     
    7240131.4   170.0   0.0     
    7241125.6   180.0   0.0     
    7242137.2   160.0   0.0     
    7243111.4   170.0   0.0     
    7244105.6   180.0   0.0     
    7245117.2   160.0   0.0     
    7246192.9892149.99570.0     
    7247182.9974149.99840.0     
    7248173.0   150.0   0.0     
    7249163.0   150.0   0.0     
    7250188.7976139.99850.0     
    7251194.5977129.99860.0     
    7252198.7899139.99590.0     
    7253204.5905129.99620.0     
    7254168.8   140.0   0.0     
    7255178.8   140.0   0.0     
    7256174.6   130.0   0.0     
    7257184.6   130.0   0.0     
    7258165.5969179.99810.0     
    7259171.3971169.99820.0     
    7260177.1973159.99830.0     
    7261181.3878169.99520.0     
    7262175.5871179.99490.0     
    7263187.1885159.99540.0     
    7264151.4   170.0   0.0     
    7265161.4   170.0   0.0     
    7266145.6   180.0   0.0     
    7267155.6   180.0   0.0     
    7268157.2   160.0   0.0     
    7269167.2   160.0   0.0     
    72709.8     190.0   0.0     
    727119.8    190.0   0.0     
    727229.8    190.0   0.0     
    727339.8    190.0   0.0     
    727449.8    190.0   0.0     
    727559.8    190.0   0.0     
    727669.8    190.0   0.0     
    727779.8    190.0   0.0     
    727834.0    200.0   0.0     
    727928.2    210.0   0.0     
    728022.4    220.0   0.0     
    728116.6    230.0   0.0     
    728210.8    240.0   0.0     
    728312.4    220.0   0.0     
    72842.4     220.0   0.0     
    7285-7.6    220.0   0.0     
    72868.2     210.0   0.0     
    728714.0    200.0   0.0     
    728818.2    210.0   0.0     
    728924.0    200.0   0.0     
    7290-1.8    210.0   0.0     
    72914.0     200.0   0.0     
    7292-9.2    240.0   0.0     
    7293-3.4    230.0   0.0     
    72940.8     240.0   0.0     
    72956.6     230.0   0.0     
    7296-19.2   240.0   0.0     
    7297-13.4   230.0   0.0     
    729862.4    220.0   0.0     
    729952.4    220.0   0.0     
    730042.4    220.0   0.0     
    730132.4    220.0   0.0     
    730258.2    210.0   0.0     
    730364.0    200.0   0.0     
    730468.2    210.0   0.0     
    730574.0    200.0   0.0     
    730638.2    210.0   0.0     
    730748.2    210.0   0.0     
    730844.0    200.0   0.0     
    730954.0    200.0   0.0     
    731040.8    240.0   0.0     
    731146.6    230.0   0.0     
    731250.8    240.0   0.0     
    731356.6    230.0   0.0     
    731420.8    240.0   0.0     
    731530.8    240.0   0.0     
    731626.6    230.0   0.0     
    731736.6    230.0   0.0     
    731874.6    130.0   0.0     
    731968.8    140.0   0.0     
    732063.0    150.0   0.0     
    732157.2    160.0   0.0     
    732251.4    170.0   0.0     
    732345.6    180.0   0.0     
    732453.0    150.0   0.0     
    732543.0    150.0   0.0     
    732633.0    150.0   0.0     
    732748.8    140.0   0.0     
    732854.6    130.0   0.0     
    732958.8    140.0   0.0     
    733064.6    130.0   0.0     
    733138.8    140.0   0.0     
    733244.6    130.0   0.0     
    733325.6    180.0   0.0     
    733431.4    170.0   0.0     
    733537.2    160.0   0.0     
    733641.4    170.0   0.0     
    733735.6    180.0   0.0     
    733847.2    160.0   0.0     
    733921.4    170.0   0.0     
    734015.6    180.0   0.0     
    734127.2    160.0   0.0     
    7342103.0   150.0   0.0     
    734393.0    150.0   0.0     
    734483.0    150.0   0.0     
    734573.0    150.0   0.0     
    734698.8    140.0   0.0     
    7347104.6   130.0   0.0     
    7348108.8   140.0   0.0     
    7349114.6   130.0   0.0     
    735078.8    140.0   0.0     
    735188.8    140.0   0.0     
    735284.6    130.0   0.0     
    735394.6    130.0   0.0     
    735475.6    180.0   0.0     
    735581.4    170.0   0.0     
    735687.2    160.0   0.0     
    735791.4    170.0   0.0     
    735885.6    180.0   0.0     
    735997.2    160.0   0.0     
    736061.4    170.0   0.0     
    736171.4    170.0   0.0     
    736255.6    180.0   0.0     
    736365.6    180.0   0.0     
    736467.2    160.0   0.0     
    736577.2    160.0   0.0     
    7366-689.404249.83450.0     
    7367-679.554249.97640.0     
    7368-669.862250.03220.0     
    7369-660.17 250.01640.0     
    7370-650.39 249.98720.0     
    7371-640.555249.96450.0     
    7372-630.695249.95690.0     
    7373-620.829249.96420.0     
    7374-610.962249.97770.0     
    7375-601.093249.98770.0     
    7376-591.218249.99170.0     
    7377-581.338249.99290.0     
    7378-571.454249.99460.0     
    7379-561.564249.99750.0     
    7380-551.668250.0   0.0     
    7381-541.767250.00110.0     
    7382-531.862250.00130.0     
    7383-521.956250.00130.0     
    7384-512.049250.00130.0     
    7385-502.143250.00130.0     
    7386-492.237250.00130.0     
    7387-482.331250.00130.0     
    7388-472.425250.00130.0     
    7389-462.519250.00130.0     
    7390-452.612250.00130.0     
    7391-442.706250.00130.0     
    7392-432.8  250.00130.0     
    7393-422.894250.00130.0     
    7394-412.988250.00130.0     
    7395-403.082250.00130.0     
    7396-393.176250.001 0.0     
    7397-383.27 250.00060.0     
    7398-373.365250.00020.0     
    7399-363.461250.0   0.0     
    7400-353.557250.0   0.0     
    7401-343.653250.0   0.0     
    7402-333.75 250.0   0.0     
    7403-323.846250.0   0.0     
    7404-313.942250.0   0.0     
    7405-304.038250.0   0.0     
    7406-294.134250.0   0.0     
    7407-284.23 250.0   0.0     
    7408-274.327250.0   0.0     
    7409-264.423250.0   0.0     
    7410-254.519250.0   0.0     
    7411-244.615250.0   0.0     
    7412-234.711250.00050.0     
    7413-224.802250.00230.0     
    7414-214.883250.00520.0     
    7415-514.135489.99990.0     
    7416-508.269479.99970.0     
    7417-502.405469.99940.0     
    7418-496.54 459.99890.0     
    7419-490.675449.99850.0     
    7420-484.81 439.998 0.0     
    7421-478.945429.99760.0     
    7422-473.081419.99710.0     
    7423-467.216409.99670.0     
    7424-461.351399.99660.0     
    7425-455.484389.99690.0     
    7426-449.616379.99770.0     
    7427-443.746369.99840.0     
    7428-437.876359.99890.0     
    7429-432.005349.99940.0     
    7430-426.134339.99980.0     
    7431-420.263330.00020.0     
    7432-414.392320.00060.0     
    7433-408.521310.001 0.0     
    7434-402.65 300.00140.0     
    7435-396.779290.00180.0     
    7436-390.908280.00220.0     
    7437-385.041270.00220.0     
    7438-379.187260.00150.0     
    7439-439.642379.99880.0     
    7440-429.68 380.00080.0     
    7441-419.726380.00190.0     
    7442-409.773380.00210.0     
    7443-399.821380.00220.0     
    7444-389.869380.00220.0     
    7445-379.917380.00220.0     
    7446-369.965380.00220.0     
    7447-360.013380.00220.0     
    7448-350.061380.00220.0     
    7449-340.109380.00220.0     
    7450-330.157380.00220.0     
    7451-320.205380.00220.0     
    7452-310.253380.00230.0     
    7453-300.298380.00310.0     
    7454-290.34 380.00430.0     
    7455-375.801390.00220.0     
    7456-381.637400.00220.0     
    7457-387.473410.00210.0     
    7458-393.309420.00210.0     
    7459-399.145430.00210.0     
    7460-404.981440.00210.0     
    7461-410.817450.00210.0     
    7462-416.653460.00210.0     
    7463-422.489470.00210.0     
    7464-428.325480.00210.0     
    7465-434.162490.00170.0     
    7466-414.957440.00210.0     
    7467-424.933440.00210.0     
    7468-434.909440.00210.0     
    7469-444.885440.00210.0     
    7470-454.861440.00190.0     
    7471-464.839440.001 0.0     
    7472-474.821439.99930.0     
    7473-439.033430.00210.0     
    7474-433.181420.00210.0     
    7475-427.329410.00210.0     
    7476-421.477400.00210.0     
    7477-415.625390.00210.0     
    7478-417.365410.00210.0     
    7479-407.401410.00210.0     
    7480-397.437410.00210.0     
    7481-413.245420.00210.0     
    7482-419.089430.00210.0     
    7483-423.213420.00210.0     
    7484-429.061430.00210.0     
    7485-403.277420.00210.0     
    7486-409.117430.00210.0     
    7487-395.713390.00220.0     
    7488-401.557400.00220.0     
    7489-405.669390.00220.0     
    7490-411.517400.00220.0     
    7491-385.757390.00220.0     
    7492-391.597400.00220.0     
    7493-457.233409.99840.0     
    7494-447.26 410.00060.0     
    7495-437.294410.00180.0     
    7496-453.12 420.00070.0     
    7497-458.98 430.00090.0     
    7498-463.096419.99860.0     
    7499-468.958429.999 0.0     
    7500-443.149420.00190.0     
    7501-449.005430.00190.0     
    7502-435.541390.00070.0     
    7503-441.4  400.00060.0     
    7504-445.506389.99840.0     
    7505-451.37 399.99820.0     
    7506-425.582390.00190.0     
    7507-431.438400.00180.0     
    7508-474.146490.00170.0     
    7509-468.293480.00210.0     
    7510-462.441470.00210.0     
    7511-456.589460.00210.0     
    7512-450.737450.00210.0     
    7513-452.453470.00210.0     
    7514-442.465470.00210.0     
    7515-432.477470.00210.0     
    7516-448.309480.00210.0     
    7517-454.154490.00170.0     
    7518-458.301480.00210.0     
    7519-464.15 490.00170.0     
    7520-438.317480.00210.0     
    7521-444.158490.00170.0     
    7522-430.777450.00210.0     
    7523-436.621460.00210.0     
    7524-440.757450.00210.0     
    7525-446.605460.00210.0     
    7526-420.797450.00210.0     
    7527-426.637460.00210.0     
    7528-492.41 470.00030.0     
    7529-482.418470.00140.0     
    7530-472.429470.002 0.0     
    7531-488.278480.00150.0     
    7532-494.138490.00120.0     
    7533-498.273480.00060.0     
    7534-504.136490.00050.0     
    7535-478.285480.002 0.0     
    7536-484.142490.00160.0     
    7537-470.699450.00110.0     
    7538-476.559460.00130.0     
    7539-480.684449.99960.0     
    7540-486.547460.0   0.0     
    7541-460.717450.00190.0     
    7542-466.573460.002 0.0     
    7543-325.169440.00290.0     
    7544-335.148440.00250.0     
    7545-345.125440.00220.0     
    7546-355.101440.00220.0     
    7547-365.077440.00210.0     
    7548-375.053440.00210.0     
    7549-385.029440.00210.0     
    7550-395.005440.00210.0     
    7551-349.285430.00220.0     
    7552-343.469420.00220.0     
    7553-337.653410.00220.0     
    7554-331.837400.00220.0     
    7555-326.021390.00220.0     
    7556-327.689410.00230.0     
    7557-317.723410.00280.0     
    7558-307.754410.00360.0     
    7559-323.531420.00270.0     
    7560-329.34 430.00260.0     
    7561-333.501420.00230.0     
    7562-339.313430.00220.0     
    7563-313.559420.00340.0     
    7564-319.364430.00310.0     
    7565-306.107390.003 0.0     
    7566-311.915400.00290.0     
    7567-316.065390.00230.0     
    7568-321.877400.00230.0     
    7569-296.144390.00410.0     
    7570-301.949400.00380.0     
    7571-377.509410.00210.0     
    7572-367.545410.00210.0     
    7573-357.581410.00210.0     
    7574-347.617410.00210.0     
    7575-373.373420.00210.0     
    7576-379.201430.00210.0     
    7577-383.341420.00210.0     
    7578-389.173430.00210.0     
    7579-353.437420.00210.0     
    7580-363.405420.00210.0     
    7581-359.257430.00210.0     
    7582-369.229430.00210.0     
    7583-355.889390.00220.0     
    7584-361.717400.00220.0     
    7585-365.845390.00220.0     
    7586-371.677400.00220.0     
    7587-335.977390.00220.0     
    7588-345.933390.00220.0     
    7589-341.797400.00220.0     
    7590-351.757400.00220.0     
    7591-384.182490.00170.0     
    7592-378.365480.00210.0     
    7593-372.549470.00210.0     
    7594-366.733460.00210.0     
    7595-360.917450.00210.0     
    7596-362.561470.00220.0     
    7597-352.573470.00220.0     
    7598-342.583470.00220.0     
    7599-358.381480.00210.0     
    7600-364.19 490.00170.0     
    7601-368.373480.00210.0     
    7602-374.186490.00170.0     
    7603-348.388480.00210.0     
    7604-354.193490.00160.0     
    7605-340.956450.00240.0     
    7606-346.764460.00230.0     
    7607-350.937450.00220.0     
    7608-356.749460.00220.0     
    7609-330.973450.00270.0     
    7610-336.778460.00240.0     
    7611-412.501470.00210.0     
    7612-402.513470.00210.0     
    7613-392.525470.00210.0     
    7614-382.537470.00210.0     
    7615-408.341480.00210.0     
    7616-414.17 490.00170.0     
    7617-418.333480.00210.0     
    7618-424.166490.00170.0     
    7619-388.357480.00210.0     
    7620-398.349480.00210.0     
    7621-394.178490.00170.0     
    7622-404.174490.00170.0     
    7623-390.857450.00210.0     
    7624-396.685460.00210.0     
    7625-400.837450.00210.0     
    7626-406.669460.00210.0     
    7627-370.897450.00210.0     
    7628-380.877450.00210.0     
    7629-376.717460.00210.0     
    7630-386.701460.00210.0     
    7631-299.944260.00120.0     
    7632-305.771270.00190.0     
    7633-311.605280.00210.0     
    7634-317.441290.00220.0     
    7635-323.277300.00220.0     
    7636-329.113310.00220.0     
    7637-334.949320.00220.0     
    7638-340.785330.00220.0     
    7639-346.621340.00220.0     
    7640-352.457350.00220.0     
    7641-358.293360.00220.0     
    7642-364.129370.00220.0     
    7643-339.037310.00220.0     
    7644-348.961310.00220.0     
    7645-358.885310.00220.0     
    7646-368.809310.00220.0     
    7647-378.733310.00210.0     
    7648-388.658310.00170.0     
    7649-398.587310.00110.0     
    7650-362.957300.00220.0     
    7651-357.105290.00220.0     
    7652-351.253280.00210.0     
    7653-345.404270.00190.0     
    7654-339.564260.00120.0     
    7655-341.341280.00210.0     
    7656-331.429280.00210.0     
    7657-321.517280.00210.0     
    7658-337.273290.00220.0     
    7659-343.117300.00220.0     
    7660-347.189290.00220.0     
    7661-353.037300.00220.0     
    7662-327.357290.00220.0     
    7663-333.197300.00220.0     
    7664-319.754260.00120.0     
    7665-325.587270.00190.0     
    7666-329.659260.00120.0     
    7667-335.496270.00190.0     
    7668-309.849260.00120.0     
    7669-315.679270.00190.0     
    7670-380.992280.00190.0     
    7671-371.078280.002 0.0     
    7672-361.165280.00210.0     
    7673-376.938290.002 0.0     
    7674-382.798300.00180.0     
    7675-386.856290.00170.0     
    7676-392.722300.00140.0     
    7677-367.021290.00210.0     
    7678-372.877300.00210.0     
    7679-359.375260.00120.0     
    7680-365.22 270.00190.0     
    7681-369.28 260.00120.0     
    7682-375.13 270.00190.0     
    7683-349.469260.00120.0     
    7684-355.312270.00190.0     
    7685-403.921370.00210.0     
    7686-398.069360.00210.0     
    7687-392.217350.00210.0     
    7688-386.365340.00210.0     
    7689-380.513330.00210.0     
    7690-374.661320.00210.0     
    7691-382.277350.00220.0     
    7692-372.337350.00220.0     
    7693-362.397350.00220.0     
    7694-378.181360.00220.0     
    7695-384.025370.00220.0     
    7696-388.125360.00220.0     
    7697-393.973370.00220.0     
    7698-368.237360.00220.0     
    7699-374.077370.00220.0     
    7700-354.805320.00220.0     
    7701-360.649330.00220.0     
    7702-366.493340.00220.0     
    7703-370.581330.00220.0     
    7704-364.733320.00220.0     
    7705-376.429340.00220.0     
    7706-350.717330.00220.0     
    7707-344.877320.00220.0     
    7708-356.557340.00220.0     
    7709-422.047349.99980.0     
    7710-412.1  350.00120.0     
    7711-402.157350.002 0.0     
    7712-417.96 360.00110.0     
    7713-423.82 370.001 0.0     
    7714-427.912359.99950.0     
    7715-433.777369.99920.0     
    7716-408.013360.00190.0     
    7717-413.869370.00190.0     
    7718-394.519320.00160.0     
    7719-400.379330.00150.0     
    7720-406.239340.00130.0     
    7721-410.317330.00040.0     
    7722-404.452320.00080.0     
    7723-416.182340.00010.0     
    7724-390.445330.002 0.0     
    7725-384.589320.002 0.0     
    7726-396.301340.002 0.0     
    7727-249.706310.00590.0     
    7728-259.641310.00380.0     
    7729-269.568310.00250.0     
    7730-279.493310.00220.0     
    7731-289.417310.00220.0     
    7732-299.341310.00220.0     
    7733-309.265310.00220.0     
    7734-319.189310.00220.0     
    7735-273.677300.00220.0     
    7736-267.861290.00220.0     
    7737-262.045280.00210.0     
    7738-256.23 270.00190.0     
    7739-250.418260.00120.0     
    7740-252.132280.00250.0     
    7741-242.216280.00410.0     
    7742-232.291280.00650.0     
    7743-248.024290.004 0.0     
    7744-253.833300.00390.0     
    7745-257.944290.00250.0     
    7746-263.756300.00250.0     
    7747-238.096290.00640.0     
    7748-243.901300.00610.0     
    7749-230.603260.00330.0     
    7750-236.409270.00390.0     
    7751-240.513260.00160.0     
    7752-246.321270.00230.0     
    7753-220.684260.00610.0     
    7754-226.487270.00650.0     
    7755-301.693280.00210.0     
    7756-291.781280.00210.0     
    7757-281.869280.00210.0     
    7758-271.957280.00210.0     
    7759-297.609290.00220.0     
    7760-303.437300.00220.0     
    7761-307.525290.00220.0     
    7762-313.357300.00220.0     
    7763-277.777290.00220.0     
    7764-287.693290.00220.0     
    7765-283.597300.00220.0     
    7766-293.517300.00220.0     
    7767-280.134260.00120.0     
    7768-285.955270.00190.0     
    7769-290.039260.00120.0     
    7770-295.863270.00190.0     
    7771-260.324260.00120.0     
    7772-270.229260.00120.0     
    7773-266.138270.00190.0     
    7774-276.046270.00190.0     
    7775-314.389370.00220.0     
    7776-308.573360.00220.0     
    7777-302.757350.00220.0     
    7778-296.941340.00220.0     
    7779-291.125330.00220.0     
    7780-285.309320.00220.0     
    7781-292.816350.00240.0     
    7782-282.874350.00340.0     
    7783-272.925350.005 0.0     
    7784-288.682360.00330.0     
    7785-294.49 370.00320.0     
    7786-298.629360.00240.0     
    7787-304.441370.00240.0     
    7788-278.73 360.00470.0     
    7789-284.535370.00450.0     
    7790-265.449320.00370.0     
    7791-271.257330.00360.0     
    7792-277.065340.00350.0     
    7793-281.192330.00250.0     
    7794-275.38 320.00250.0     
    7795-287.004340.00240.0     
    7796-261.315330.00540.0     
    7797-255.51 320.00570.0     
    7798-267.12 340.00520.0     
    7799-342.517350.00220.0     
    7800-332.577350.00220.0     
    7801-322.637350.00220.0     
    7802-312.697350.00220.0     
    7803-338.405360.00220.0     
    7804-344.233370.00220.0     
    7805-348.349360.00220.0     
    7806-354.181370.00220.0     
    7807-318.517360.00220.0     
    7808-328.461360.00220.0     
    7809-324.337370.00220.0     
    7810-334.285370.00220.0     
    7811-315.093320.00220.0     
    7812-320.921330.00220.0     
    7813-326.749340.00220.0     
    7814-330.853330.00220.0     
    7815-325.021320.00220.0     
    7816-336.685340.00220.0     
    7817-301.057330.00220.0     
    7818-310.989330.00220.0     
    7819-295.237320.00220.0     
    7820-305.165320.00220.0     
    7821-306.877340.00220.0     
    7822-316.813340.00220.0     
    7823-689.132379.93960.0     
    7824-679.319380.04480.0     
    7825-669.524380.06250.0     
    7826-659.644380.073 0.0     
    7827-649.635380.06680.0     
    7828-639.587380.04020.0     
    7829-629.558380.01190.0     
    7830-619.56 379.99530.0     
    7831-609.578379.98820.0     
    7832-599.598379.98560.0     
    7833-589.617379.985 0.0     
    7834-579.636379.985 0.0     
    7835-569.654379.98580.0     
    7836-559.668379.98880.0     
    7837-549.678379.99420.0     
    7838-539.679379.99920.0     
    7839-529.673380.00150.0     
    7840-519.663380.002 0.0     
    7841-509.651380.002 0.0     
    7842-499.64 380.002 0.0     
    7843-489.628380.002 0.0     
    7844-479.617380.00180.0     
    7845-469.608380.00070.0     
    7846-459.606379.99880.0     
    7847-604.087490.02130.0     
    7848-598.191480.02780.0     
    7849-592.298470.03180.0     
    7850-586.409460.03350.0     
    7851-580.532450.02920.0     
    7852-574.68 440.01990.0     
    7853-568.85 430.01050.0     
    7854-563.03 420.00360.0     
    7855-557.211409.99840.0     
    7856-551.389399.99530.0     
    7857-545.551389.99570.0     
    7858-564.79 440.01440.0     
    7859-554.833440.00510.0     
    7860-544.84 440.00030.0     
    7861-534.834439.99930.0     
    7862-524.826439.99930.0     
    7863-514.818439.99920.0     
    7864-504.811439.99880.0     
    7865-494.808439.99810.0     
    7866-540.696449.99940.0     
    7867-546.557459.99940.0     
    7868-552.418469.99940.0     
    7869-558.279479.99940.0     
    7870-564.14 489.99950.0     
    7871-562.419470.001 0.0     
    7872-572.41 470.00760.0     
    7873-582.376470.02040.0     
    7874-566.549460.00780.0     
    7875-560.69 450.00680.0     
    7876-556.559460.00090.0     
    7877-550.7  450.00070.0     
    7878-576.507460.02170.0     
    7879-570.644450.01920.0     
    7880-584.134490.00490.0     
    7881-578.272480.00640.0     
    7882-574.14 490.00060.0     
    7883-568.279480.00080.0     
    7884-594.119490.01320.0     
    7885-588.246480.01720.0     
    7886-512.404469.99910.0     
    7887-522.406469.99920.0     
    7888-532.41 469.99920.0     
    7889-542.414469.99930.0     
    7890-516.541459.999 0.0     
    7891-510.676449.99890.0     
    7892-506.538459.99880.0     
    7893-500.673449.99840.0     
    7894-536.551459.99930.0     
    7895-526.546459.99920.0     
    7896-530.689449.99930.0     
    7897-520.682449.99920.0     
    7898-534.136489.99940.0     
    7899-528.271479.99930.0     
    7900-524.135489.99950.0     
    7901-518.269479.99930.0     
    7902-554.138489.99940.0     
    7903-544.137489.99940.0     
    7904-548.276479.99930.0     
    7905-538.273479.99930.0     
    7906-505.521390.00050.0     
    7907-511.389399.99960.0     
    7908-517.251409.99930.0     
    7909-523.112419.99930.0     
    7910-528.973429.99930.0     
    7911-527.263409.99950.0     
    7912-537.269410.00040.0     
    7913-547.258410.00170.0     
    7914-531.412399.99980.0     
    7915-525.547390.00040.0     
    7916-521.402399.99970.0     
    7917-515.534390.00050.0     
    7918-541.412399.99940.0     
    7919-535.555389.99950.0     
    7920-548.979430.00340.0     
    7921-543.124420.00180.0     
    7922-538.981430.0   0.0     
    7923-533.122419.99970.0     
    7924-558.944430.00950.0     
    7925-553.101420.00530.0     
    7926-477.211409.99710.0     
    7927-487.216409.99840.0     
    7928-497.227409.99910.0     
    7929-507.239409.99930.0     
    7930-481.351399.99860.0     
    7931-475.482389.99940.0     
    7932-471.345399.99710.0     
    7933-465.477389.99770.0     
    7934-501.375399.99960.0     
    7935-491.362399.99940.0     
    7936-495.507390.00050.0     
    7937-485.494390.00030.0     
    7938-498.946429.99860.0     
    7939-493.081419.99850.0     
    7940-488.942429.99780.0     
    7941-483.077419.99740.0     
    7942-518.964429.99920.0     
    7943-508.954429.99910.0     
    7944-513.101419.99930.0     
    7945-503.091419.99910.0     
    7946-691.414439.21  0.0     
    7947-681.753439.63090.0     
    7948-671.945439.8   0.0     
    7949-662.155439.88190.0     
    7950-652.4  439.93880.0     
    7951-642.677439.97470.0     
    7952-632.98 439.99150.0     
    7953-623.295439.99670.0     
    7954-613.611439.99850.0     
    7955-603.924440.00020.0     
    7956-594.223440.00520.0     
    7957-584.485440.01460.0     
    7958-643.842490.03230.0     
    7959-637.723480.03790.0     
    7960-631.62 470.03480.0     
    7961-625.536460.02890.0     
    7962-619.51 450.017 0.0     
    7963-621.819470.03450.0     
    7964-612.005470.03470.0     
    7965-602.17 470.03540.0     
    7966-617.989480.03460.0     
    7967-623.981490.02780.0     
    7968-627.862480.03620.0     
    7969-633.916490.02980.0     
    7970-608.102480.033 0.0     
    7971-614.04 490.02570.0     
    7972-600.091450.02240.0     
    7973-606.031460.03210.0     
    7974-609.807450.01870.0     
    7975-615.791460.03  0.0     
    7976-590.342450.02860.0     
    7977-596.245460.03550.0     
    7978-689.442469.88550.0     
    7979-679.928469.98240.0     
    7980-670.439470.00710.0     
    7981-660.87 470.021 0.0     
    7982-651.171470.03040.0     
    7983-641.408470.034 0.0     
    7984-663.595490.054 0.0     
    7985-657.364480.03910.0     
    7986-653.747490.03740.0     
    7987-647.567480.03870.0     
    7988-673.321490.09160.0     
    7989-667.047480.04470.0     
    7990-691.88 490.20190.0     
    7991-682.809490.15010.0     
    7992-676.513480.05460.0     
    7993-685.583479.96550.0     
    7994-693.8  479.50960.0     
    7995-654.689460.01450.0     
    7996-648.583449.99780.0     
    7997-644.996460.02360.0     
    7998-635.272460.02710.0     
    7999-638.897450.01010.0     
    8000-629.205450.01470.0     
    8001-673.758459.96840.0     
    8002-667.82 449.91280.0     
    8003-664.299459.99440.0     
    8004-658.24 449.96870.0     
    8005-691.979460.408 0.0     
    8006-683.013460.028 0.0     
    8007-677.238449.83650.0     
    8008-686.275449.76290.0     
    8009-694.12 449.78940.0     
    8010-627.294429.97480.0     
    8011-621.762419.96610.0     
    8012-616.282409.96470.0     
    8013-610.799399.96750.0     
    8014-605.264389.97450.0     
    8015-606.456409.96560.0     
    8016-596.634409.96580.0     
    8017-586.81 409.96740.0     
    8018-576.975409.97420.0     
    8019-567.115409.98720.0     
    8020-592.475419.97070.0     
    8021-598.162429.98170.0     
    8022-602.237419.96910.0     
    8023-611.996419.96870.0     
    8024-607.873429.98010.0     
    8025-617.581429.97910.0     
    8026-572.893419.99190.0     
    8027-582.7  419.97780.0     
    8028-578.676430.00070.0     
    8029-588.438429.988 0.0     
    8030-575.437389.97530.0     
    8031-581.141399.969 0.0     
    8032-585.38 389.97420.0     
    8033-595.322389.97410.0     
    8034-591.028399.96760.0     
    8035-600.913399.96750.0     
    8036-555.529389.98780.0     
    8037-565.489389.97960.0     
    8038-561.333399.98540.0     
    8039-571.246399.97460.0     
    8040-656.749429.87760.0     
    8041-651.468419.89960.0     
    8042-646.146409.94360.0     
    8043-640.725399.98440.0     
    8044-635.211390.00480.0     
    8045-636.066409.94750.0     
    8046-626.134409.95930.0     
    8047-641.44 419.92520.0     
    8048-646.837429.92020.0     
    8049-631.559419.95350.0     
    8050-637.034429.95730.0     
    8051-625.181389.98340.0     
    8052-630.657399.969 0.0     
    8053-615.211389.97640.0     
    8054-620.701399.96720.0     
    8055-688.078410.186 0.0     
    8056-677.28 410.10470.0     
    8057-666.766410.02710.0     
    8058-656.4  409.96770.0     
    8059-677.156429.83740.0     
    8060-672.008419.953 0.0     
    8061-666.809429.84860.0     
    8062-661.669419.906 0.0     
    8063-687.959429.80250.0     
    8064-682.382420.00990.0     
    8065-692.38 420.04560.0     
    8066-661.204400.06550.0     
    8067-655.483390.076 0.0     
    8068-650.93 400.019 0.0     
    8069-645.325390.042 0.0     
    8070-671.42 400.12170.0     
    8071-665.574390.09220.0     
    8072-691.283400.501 0.0     
    8073-681.476400.25280.0     
    8074-675.457390.10480.0     
    8075-684.971390.10040.0     
    8076-693.529389.66980.0     
    8077-563.769369.99620.0     
    8078-557.82 360.00240.0     
    8079-551.849350.00440.0     
    8080-545.874340.00480.0     
    8081-539.899330.00480.0     
    8082-533.923320.00480.0     
    8083-527.947310.00480.0     
    8084-521.972300.00480.0     
    8085-515.996290.00480.0     
    8086-510.021280.00480.0     
    8087-504.052270.00440.0     
    8088-498.11 260.00320.0     
    8089-523.96 320.00480.0     
    8090-513.997320.00480.0     
    8091-504.035320.00480.0     
    8092-494.072320.00480.0     
    8093-484.109320.00480.0     
    8094-474.146320.00480.0     
    8095-464.183320.00480.0     
    8096-454.221320.00480.0     
    8097-444.258320.00460.0     
    8098-434.297320.00360.0     
    8099-424.341320.00190.0     
    8100-480.068330.00480.0     
    8101-485.99 340.00480.0     
    8102-491.911350.00470.0     
    8103-497.832360.00440.0     
    8104-503.748370.00350.0     
    8105-501.901350.00470.0     
    8106-511.891350.00470.0     
    8107-521.881350.00470.0     
    8108-531.87 350.00470.0     
    8109-541.86 350.00460.0     
    8110-515.932340.00480.0     
    8111-509.983330.00480.0     
    8112-505.951340.00480.0     
    8113-495.971340.00480.0     
    8114-500.011330.00480.0     
    8115-490.04 330.00480.0     
    8116-535.894340.00480.0     
    8117-525.913340.00480.0     
    8118-529.927330.00480.0     
    8119-519.955330.00480.0     
    8120-533.766370.00260.0     
    8121-527.828360.00430.0     
    8122-523.761370.00340.0     
    8123-513.755370.00350.0     
    8124-517.829360.00440.0     
    8125-507.831360.00440.0     
    8126-553.77 369.99790.0     
    8127-543.769370.00050.0     
    8128-547.823360.003 0.0     
    8129-537.826360.00380.0     
    8130-441.975350.00090.0     
    8131-451.956350.00320.0     
    8132-461.943350.00440.0     
    8133-471.932350.00470.0     
    8134-481.922350.00470.0     
    8135-456.048340.00450.0     
    8136-450.153330.00450.0     
    8137-446.07 340.00340.0     
    8138-436.097340.00130.0     
    8139-440.184330.00350.0     
    8140-430.219330.00160.0     
    8141-476.009340.00480.0     
    8142-466.028340.00480.0     
    8143-470.096330.00480.0     
    8144-460.124330.00480.0     
    8145-473.73 370.00320.0     
    8146-467.838360.00410.0     
    8147-463.727370.00210.0     
    8148-453.73 369.99990.0     
    8149-457.842360.00290.0     
    8150-447.853360.00060.0     
    8151-493.742370.00350.0     
    8152-483.736370.00350.0     
    8153-487.834360.00440.0     
    8154-477.835360.00440.0     
    8155-438.646260.00320.0     
    8156-444.543270.00440.0     
    8157-450.459280.00480.0     
    8158-456.381290.00480.0     
    8159-462.302300.00480.0     
    8160-468.224310.00480.0     
    8161-460.386280.00480.0     
    8162-470.313280.00480.0     
    8163-480.24 280.00480.0     
    8164-490.167280.00480.0     
    8165-500.094280.00480.0     
    8166-474.297270.00440.0     
    8167-468.378260.00320.0     
    8168-464.379270.00440.0     
    8169-454.461270.00440.0     
    8170-458.468260.00320.0     
    8171-448.557260.00320.0     
    8172-494.134270.00440.0     
    8173-484.216270.00440.0     
    8174-488.2  260.00320.0     
    8175-478.289260.00320.0     
    8176-498.086310.00480.0     
    8177-492.137300.00480.0     
    8178-486.188290.00480.0     
    8179-482.192300.00480.0     
    8180-472.247300.00480.0     
    8181-488.132310.00480.0     
    8182-478.178310.00480.0     
    8183-476.252290.00480.0     
    8184-466.317290.00480.0     
    8185-512.027300.00480.0     
    8186-502.082300.00480.0     
    8187-517.993310.00480.0     
    8188-508.04 310.00480.0     
    8189-506.06 290.00480.0     
    8190-496.124290.00480.0     
    8191-400.829280.00310.0     
    8192-410.753280.00410.0     
    8193-420.679280.00460.0     
    8194-430.605280.00480.0     
    8195-440.532280.00480.0     
    8196-414.788270.00430.0     
    8197-408.914260.00310.0     
    8198-404.87 270.00380.0     
    8199-394.954270.003 0.0     
    8200-399.004260.00280.0     
    8201-389.094260.00220.0     
    8202-434.624270.00440.0     
    8203-424.706270.00440.0     
    8204-428.735260.00320.0     
    8205-418.825260.00320.0     
    8206-438.363310.00460.0     
    8207-432.468300.00460.0     
    8208-426.573290.00470.0     
    8209-422.525300.00390.0     
    8210-412.585300.00250.0     
    8211-428.411310.00380.0     
    8212-418.463310.00220.0     
    8213-416.639290.004 0.0     
    8214-406.707290.00280.0     
    8215-452.358300.00480.0     
    8216-442.413300.00480.0     
    8217-458.27 310.00480.0     
    8218-448.317310.00480.0     
    8219-446.445290.00480.0     
    8220-436.509290.00480.0     
    8221-623.713370.01760.0     
    8222-617.725360.02460.0     
    8223-611.68 350.03  0.0     
    8224-605.625340.03190.0     
    8225-599.579330.02920.0     
    8226-593.55 320.02270.0     
    8227-587.536310.01620.0     
    8228-581.53 300.01140.0     
    8229-575.526290.00760.0     
    8230-569.523280.00420.0     
    8231-563.525270.00160.0     
    8232-557.558260.00030.0     
    8233-583.681320.01780.0     
    8234-573.76 320.00980.0     
    8235-563.809320.00580.0     
    8236-553.848320.00490.0     
    8237-543.886320.00480.0     
    8238-569.812330.006 0.0     
    8239-575.814340.00610.0     
    8240-581.816350.00570.0     
    8241-587.81 360.00330.0     
    8242-593.761369.99660.0     
    8243-591.795350.01090.0     
    8244-601.755350.021 0.0     
    8245-585.783340.01160.0     
    8246-579.77 330.011 0.0     
    8247-595.726340.02260.0     
    8248-589.7  330.02110.0     
    8249-603.754370.0   0.0     
    8250-597.799360.00770.0     
    8251-613.738370.00710.0     
    8252-607.773360.01610.0     
    8253-561.839350.00440.0     
    8254-571.828350.00450.0     
    8255-555.855340.00480.0     
    8256-549.87 330.00480.0     
    8257-565.836340.00490.0     
    8258-559.842330.00490.0     
    8259-573.767369.99570.0     
    8260-567.817360.00220.0     
    8261-583.765369.99580.0     
    8262-577.814360.00220.0     
    8263-565.646290.00890.0     
    8264-555.732290.00650.0     
    8265-545.803290.00510.0     
    8266-535.868290.00480.0     
    8267-525.932290.00480.0     
    8268-551.805300.00530.0     
    8269-557.807310.00560.0     
    8270-561.741300.00760.0     
    8271-571.657300.01160.0     
    8272-567.75 310.00870.0     
    8273-577.668310.01450.0     
    8274-531.917300.00480.0     
    8275-541.861300.00490.0     
    8276-537.901310.00480.0     
    8277-547.855310.00490.0     
    8278-527.843260.00320.0     
    8279-533.807270.00440.0     
    8280-539.801280.00490.0     
    8281-543.723270.00450.0     
    8282-553.632270.00430.0     
    8283-537.753260.00320.0     
    8284-547.659260.00260.0     
    8285-549.724280.00550.0     
    8286-559.635280.00640.0     
    8287-513.97 270.00440.0     
    8288-523.889270.00440.0     
    8289-508.021260.00320.0     
    8290-517.932260.00320.0     
    8291-519.948280.00480.0     
    8292-529.875280.00480.0     
    8293-689.738319.64190.0     
    8294-680.253319.90260.0     
    8295-670.837319.98880.0     
    8296-661.38 320.01570.0     
    8297-651.807320.02580.0     
    8298-642.167320.02590.0     
    8299-632.497320.01960.0     
    8300-622.807320.01290.0     
    8301-613.096320.01270.0     
    8302-603.35 320.019 0.0     
    8303-653.581370.05560.0     
    8304-647.432360.04120.0     
    8305-641.245350.03410.0     
    8306-635.057340.02990.0     
    8307-628.898330.02360.0     
    8308-631.417350.03380.0     
    8309-621.565350.03330.0     
    8310-637.553360.03770.0     
    8311-643.646370.04920.0     
    8312-627.65 360.03130.0     
    8313-633.682370.03290.0     
    8314-619.161330.02460.0     
    8315-625.278340.03130.0     
    8316-609.395330.02880.0     
    8317-615.473340.03360.0     
    8318-689.412349.89170.0     
    8319-679.868349.98810.0     
    8320-670.356350.00450.0     
    8321-660.766350.01970.0     
    8322-651.042350.03070.0     
    8323-673.097370.04330.0     
    8324-666.945360.022 0.0     
    8325-663.424370.04820.0     
    8326-657.253360.03580.0     
    8327-691.764370.34230.0     
    8328-682.554370.11890.0     
    8329-676.416360.01490.0     
    8330-685.538359.99470.0     
    8331-693.766359.57870.0     
    8332-664.164340.01330.0     
    8333-657.961330.01880.0     
    8334-654.536340.02340.0     
    8335-644.815340.02850.0     
    8336-648.315330.02530.0     
    8337-638.616330.02540.0     
    8338-673.629340.00930.0     
    8339-667.486330.00490.0     
    8340-691.916340.31810.0     
    8341-682.892340.08340.0     
    8342-676.803329.98730.0     
    8343-685.783329.94320.0     
    8344-693.869329.56180.0     
    8345-636.135310.02180.0     
    8346-630.2  300.01080.0     
    8347-624.33 289.99570.0     
    8348-618.498279.98310.0     
    8349-612.682269.97740.0     
    8350-606.875259.97970.0     
    8351-614.652289.99150.0     
    8352-604.922289.98680.0     
    8353-595.158289.98940.0     
    8354-585.361289.99920.0     
    8355-610.852299.99170.0     
    8356-616.802310.00080.0     
    8357-620.549300.00050.0     
    8358-626.484310.01070.0     
    8359-591.348300.00280.0     
    8360-601.118299.99270.0     
    8361-597.34 310.009 0.0     
    8362-607.09 310.00040.0     
    8363-587.181259.98730.0     
    8364-593.08 269.98430.0     
    8365-598.999279.98440.0     
    8366-602.896269.98280.0     
    8367-597.036259.98530.0     
    8368-608.77 279.98520.0     
    8369-573.396269.995 0.0     
    8370-583.246269.98790.0     
    8371-567.444259.99540.0     
    8372-577.317259.99020.0     
    8373-579.376279.99660.0     
    8374-589.199279.988 0.0     
    8375-691.276290.546 0.0     
    8376-681.63 290.15950.0     
    8377-672.043289.97830.0     
    8378-662.541289.96790.0     
    8379-653.042289.98320.0     
    8380-643.512289.98980.0     
    8381-633.946289.99420.0     
    8382-664.814310.008 0.0     
    8383-658.858300.00390.0     
    8384-655.319310.02380.0     
    8385-645.75 310.02690.0     
    8386-649.353300.01390.0     
    8387-639.799300.01540.0     
    8388-674.252309.95790.0     
    8389-668.336299.98080.0     
    8390-692.863309.632 0.0     
    8391-683.662309.82240.0     
    8392-678.029299.96840.0     
    8393-688.275299.99220.0     
    8394-656.962279.95360.0     
    8395-651.5  269.94820.0     
    8396-646.051259.95340.0     
    8397-641.823269.94780.0     
    8398-632.136269.953 0.0     
    8399-622.427269.96530.0     
    8400-637.792279.96540.0     
    8401-647.386279.96040.0     
    8402-628.169279.97450.0     
    8403-626.49 259.95440.0     
    8404-636.275259.94850.0     
    8405-616.693259.96770.0     
    8406-675.998279.99780.0     
    8407-670.775269.96060.0     
    8408-665.53 259.98530.0     
    8409-661.161269.95010.0     
    8410-666.51 279.94820.0     
    8411-655.813259.96690.0     
    8412-689.877269.88060.0     
    8413-680.354269.98140.0     
    8414-685.267280.12760.0     
    8415-693.652279.86480.0     
    8416-675.148259.98980.0     
    8417-684.54 259.93320.0     
    8418-693.352259.85340.0     
    8419-446.834239.99940.0     
    8420-441.108229.99830.0     
    8421-435.404219.99790.0     
    8422-429.703209.99780.0     
    8423-424.003199.99780.0     
    8424-418.303189.99780.0     
    8425-412.603179.99780.0     
    8426-406.903169.99780.0     
    8427-401.203159.99780.0     
    8428-395.503149.99780.0     
    8429-389.803139.99780.0     
    8430-384.103129.99780.0     
    8431-378.403119.99780.0     
    8432-372.703109.99780.0     
    8433-367.00399.997850.0     
    8434-361.30389.997850.0     
    8435-355.60379.997850.0     
    8436-349.90369.997850.0     
    8437-344.20359.997850.0     
    8438-338.50349.997850.0     
    8439-332.80339.997860.0     
    8440-327.10329.997880.0     
    8441-321.40119.998  0.0     
    8442-315.6899.9983260.0     
    8443-374.155129.99780.0     
    8444-364.207129.99780.0     
    8445-354.259129.99780.0     
    8446-344.311129.99780.0     
    8447-334.363129.99780.0     
    8448-324.415129.99780.0     
    8449-314.467129.99780.0     
    8450-304.519129.99780.0     
    8451-294.571129.99780.0     
    8452-284.623129.99780.0     
    8453-274.675129.99780.0     
    8454-264.727129.99780.0     
    8455-254.779129.99780.0     
    8456-244.831129.99780.0     
    8457-234.883129.99780.0     
    8458-224.935129.99780.0     
    8459-214.987129.99780.0     
    8460-205.039129.99780.0     
    8461-195.091129.99780.0     
    8462-185.143129.99780.0     
    8463-175.195129.99790.0     
    8464-165.246129.99820.0     
    8465-155.296129.99940.0     
    8466-145.339130.00140.0     
    8467-270.475139.99780.0     
    8468-276.223149.99780.0     
    8469-281.971159.99780.0     
    8470-287.719169.99780.0     
    8471-293.467179.99780.0     
    8472-299.215189.99780.0     
    8473-304.963199.99780.0     
    8474-310.711209.99780.0     
    8475-316.459219.99790.0     
    8476-322.209229.99810.0     
    8477-327.968239.99880.0     
    8478-309.139189.99780.0     
    8479-319.063189.99780.0     
    8480-328.987189.99780.0     
    8481-338.911189.99780.0     
    8482-348.835189.99780.0     
    8483-358.759189.99780.0     
    8484-368.683189.99780.0     
    8485-378.607189.99780.0     
    8486-388.531189.99780.0     
    8487-398.455189.99780.0     
    8488-408.379189.99780.0     
    8489-353.035179.99780.0     
    8490-347.311169.99780.0     
    8491-341.587159.99780.0     
    8492-335.863149.99780.0     
    8493-330.139139.99780.0     
    8494-331.651159.99780.0     
    8495-321.715159.99780.0     
    8496-311.779159.99780.0     
    8497-301.843159.99780.0     
    8498-291.907159.99780.0     
    8499-317.515169.99780.0     
    8500-323.251179.99780.0     
    8501-327.447169.99780.0     
    8502-337.379169.99780.0     
    8503-333.179179.99780.0     
    8504-343.107179.99780.0     
    8505-297.651169.99780.0     
    8506-307.583169.99780.0     
    8507-303.395179.99780.0     
    8508-313.323179.99780.0     
    8509-300.307139.99780.0     
    8510-306.043149.99780.0     
    8511-310.251139.99780.0     
    8512-320.195139.99780.0     
    8513-315.983149.99780.0     
    8514-325.923149.99780.0     
    8515-280.419139.99780.0     
    8516-290.363139.99780.0     
    8517-286.163149.99780.0     
    8518-296.103149.99780.0     
    8519-391.267159.99780.0     
    8520-381.331159.99780.0     
    8521-371.395159.99780.0     
    8522-361.459159.99780.0     
    8523-351.523159.99780.0     
    8524-377.107169.99780.0     
    8525-382.819179.99780.0     
    8526-387.039169.99780.0     
    8527-396.971169.99780.0     
    8528-392.747179.99780.0     
    8529-402.675179.99780.0     
    8530-357.243169.99780.0     
    8531-367.175169.99780.0     
    8532-362.963179.99780.0     
    8533-372.891179.99780.0     
    8534-359.971139.99780.0     
    8535-365.683149.99780.0     
    8536-369.915139.99780.0     
    8537-379.859139.99780.0     
    8538-375.623149.99780.0     
    8539-385.563149.99780.0     
    8540-340.083139.99780.0     
    8541-350.027139.99780.0     
    8542-345.803149.99780.0     
    8543-355.743149.99780.0     
    8544-387.399239.99930.0     
    8545-381.659229.99820.0     
    8546-375.931219.99790.0     
    8547-370.207209.99780.0     
    8548-364.483199.99780.0     
    8549-366.019219.99790.0     
    8550-356.107219.99790.0     
    8551-346.195219.99790.0     
    8552-336.283219.99790.0     
    8553-326.371219.99790.0     
    8554-351.934229.99810.0     
    8555-357.683239.99880.0     
    8556-361.842229.99810.0     
    8557-371.75 229.99820.0     
    8558-367.588239.99890.0     
    8559-377.494239.99910.0     
    8560-332.117229.99810.0     
    8561-342.026229.99810.0     
    8562-337.873239.99880.0     
    8563-347.778239.99880.0     
    8564-334.723199.99780.0     
    8565-340.459209.99780.0     
    8566-344.643199.99780.0     
    8567-354.563199.99780.0     
    8568-350.375209.99780.0     
    8569-360.291209.99780.0     
    8570-314.883199.99780.0     
    8571-324.803199.99780.0     
    8572-320.627209.99780.0     
    8573-330.543209.99780.0     
    8574-425.492219.99790.0     
    8575-415.579219.99790.0     
    8576-405.667219.99790.0     
    8577-395.755219.99790.0     
    8578-385.843219.99790.0     
    8579-411.383229.99830.0     
    8580-417.116239.99940.0     
    8581-421.292229.99830.0     
    8582-431.2  229.99830.0     
    8583-427.022239.99940.0     
    8584-436.928239.99940.0     
    8585-391.567229.99830.0     
    8586-401.475229.99830.0     
    8587-397.305239.99940.0     
    8588-407.211239.99940.0     
    8589-394.243199.99780.0     
    8590-399.955209.99780.0     
    8591-404.163199.99780.0     
    8592-414.083199.99780.0     
    8593-409.871209.99780.0     
    8594-419.787209.99780.0     
    8595-374.403199.99780.0     
    8596-384.323199.99780.0     
    8597-380.123209.99780.0     
    8598-390.039209.99780.0     
    8599-210.811139.99780.0     
    8600-216.583149.99780.0     
    8601-222.355159.99780.0     
    8602-228.127169.99780.0     
    8603-233.899179.99780.0     
    8604-239.671189.99780.0     
    8605-245.443199.99780.0     
    8606-251.215209.99780.0     
    8607-256.987219.99790.0     
    8608-262.76 229.99810.0     
    8609-268.537239.99880.0     
    8610-249.595189.99780.0     
    8611-259.519189.99780.0     
    8612-269.443189.99780.0     
    8613-279.367189.99780.0     
    8614-289.291189.99780.0     
    8615-263.683179.99780.0     
    8616-257.923169.99780.0     
    8617-252.163159.99780.0     
    8618-246.403149.99780.0     
    8619-240.643139.99780.0     
    8620-242.227159.99780.0     
    8621-232.291159.99780.0     
    8622-247.991169.99780.0     
    8623-253.755179.99780.0     
    8624-238.059169.99780.0     
    8625-243.827179.99780.0     
    8626-230.699139.99780.0     
    8627-236.463149.99780.0     
    8628-220.755139.99780.0     
    8629-226.523149.99780.0     
    8630-272.035159.99780.0     
    8631-262.099159.99780.0     
    8632-277.787169.99780.0     
    8633-283.539179.99780.0     
    8634-267.855169.99780.0     
    8635-273.611179.99780.0     
    8636-260.531139.99780.0     
    8637-266.283149.99780.0     
    8638-250.587139.99780.0     
    8639-256.343149.99780.0     
    8640-298.253239.99880.0     
    8641-292.485229.99810.0     
    8642-286.723219.99790.0     
    8643-280.963209.99780.0     
    8644-275.203199.99780.0     
    8645-276.811219.99790.0     
    8646-266.899219.99790.0     
    8647-282.576229.99810.0     
    8648-288.348239.99880.0     
    8649-272.668229.99810.0     
    8650-278.442239.99880.0     
    8651-265.283199.99780.0     
    8652-271.047209.99780.0     
    8653-255.363199.99780.0     
    8654-261.131209.99780.0     
    8655-306.547219.99790.0     
    8656-296.635219.99790.0     
    8657-312.301229.99810.0     
    8658-318.063239.99880.0     
    8659-302.393229.99810.0     
    8660-308.158239.99880.0     
    8661-295.043199.99780.0     
    8662-300.795209.99780.0     
    8663-285.123199.99780.0     
    8664-290.879209.99780.0     
    8665-180.11 190.00280.0     
    8666-190.046190.0   0.0     
    8667-199.974189.99830.0     
    8668-209.899189.99790.0     
    8669-219.823189.99780.0     
    8670-229.747189.99780.0     
    8671-194.186179.99830.0     
    8672-188.398169.99820.0     
    8673-182.61 159.99820.0     
    8674-176.822149.99820.0     
    8675-171.034139.99820.0     
    8676-172.671159.99970.0     
    8677-162.725160.00210.0     
    8678-178.463169.99980.0     
    8679-184.254179.99990.0     
    8680-168.52 170.00230.0     
    8681-174.315180.00260.0     
    8682-161.087139.99950.0     
    8683-166.879149.99960.0     
    8684-151.134140.00170.0     
    8685-156.929150.00190.0     
    8686-212.419159.99780.0     
    8687-202.483159.99780.0     
    8688-192.547159.99790.0     
    8689-208.263169.99780.0     
    8690-214.043179.99780.0     
    8691-218.195169.99780.0     
    8692-223.971179.99780.0     
    8693-198.331169.99790.0     
    8694-204.115179.99790.0     
    8695-190.923139.99780.0     
    8696-196.703149.99780.0     
    8697-200.867139.99780.0     
    8698-206.643149.99780.0     
    8699-180.979139.99790.0     
    8700-186.763149.99790.0     
    8701-228.916239.99930.0     
    8702-223.126229.99860.0     
    8703-217.338219.99840.0     
    8704-211.55 209.99830.0     
    8705-205.762199.99830.0     
    8706-207.422220.00030.0     
    8707-197.495220.00350.0     
    8708-213.213230.00060.0     
    8709-219.006240.00120.0     
    8710-203.291230.00380.0     
    8711-209.086240.00430.0     
    8712-195.838200.00010.0     
    8713-201.63 210.00020.0     
    8714-185.905200.003 0.0     
    8715-191.7  210.00330.0     
    8716-247.075219.99790.0     
    8717-237.163219.99790.0     
    8718-227.251219.99790.0     
    8719-242.944229.99810.0     
    8720-248.727239.99880.0     
    8721-252.852229.99810.0     
    8722-258.632239.99880.0     
    8723-233.035229.99820.0     
    8724-238.822239.99890.0     
    8725-225.603199.99780.0     
    8726-231.383209.99780.0     
    8727-235.523199.99780.0     
    8728-241.299209.99780.0     
    8729-215.683199.99790.0     
    8730-221.467209.99790.0     
    8731-195.7439.9983260.0     
    8732-201.49819.998  0.0     
    8733-207.24729.997880.0     
    8734-212.99539.997860.0     
    8735-218.74349.997850.0     
    8736-224.49159.997850.0     
    8737-230.23969.997850.0     
    8738-235.98779.997850.0     
    8739-241.73589.997850.0     
    8740-247.48399.997850.0     
    8741-253.231109.99780.0     
    8742-258.979119.99780.0     
    8743-234.46759.997850.0     
    8744-244.44359.997850.0     
    8745-254.41959.997850.0     
    8746-264.39559.997850.0     
    8747-274.37159.997850.0     
    8748-284.34759.997850.0     
    8749-294.32359.997850.0     
    8750-304.29959.997850.0     
    8751-314.27559.997850.0     
    8752-324.25159.997850.0     
    8753-334.22759.997850.0     
    8754-278.62349.997850.0     
    8755-272.89939.997860.0     
    8756-267.17529.997880.0     
    8757-261.44919.998  0.0     
    8758-255.7169.9983260.0     
    8759-257.18729.997880.0     
    8760-247.19929.997880.0     
    8761-237.21129.997880.0     
    8762-227.22329.997880.0     
    8763-217.23529.997880.0     
    8764-242.94739.997860.0     
    8765-248.68349.997850.0     
    8766-252.93139.997860.0     
    8767-262.91539.997860.0     
    8768-258.66349.997850.0     
    8769-268.64349.997850.0     
    8770-222.97939.997860.0     
    8771-232.96339.997860.0     
    8772-228.72349.997850.0     
    8773-238.70349.997850.0     
    8774-225.73 9.9983260.0     
    8775-231.47319.998  0.0     
    8776-235.7259.9983260.0     
    8777-245.7219.9983260.0     
    8778-241.46519.998  0.0     
    8779-251.45719.998  0.0     
    8780-205.7399.9983260.0     
    8781-215.7349.9983260.0     
    8782-211.49 19.998  0.0     
    8783-221.48119.998  0.0     
    8784-317.11529.997880.0     
    8785-307.12729.997880.0     
    8786-297.13929.997880.0     
    8787-287.15129.997880.0     
    8788-277.16329.997880.0     
    8789-302.85139.997860.0     
    8790-308.56349.997850.0     
    8791-312.83539.997860.0     
    8792-322.81939.997860.0     
    8793-318.54349.997850.0     
    8794-328.52349.997850.0     
    8795-282.88339.997860.0     
    8796-292.86739.997860.0     
    8797-288.60349.997850.0     
    8798-298.58349.997850.0     
    8799-285.7039.9983260.0     
    8800-291.42519.998  0.0     
    8801-295.6989.9983260.0     
    8802-305.6949.9983260.0     
    8803-301.41719.998  0.0     
    8804-311.40919.998  0.0     
    8805-265.7129.9983260.0     
    8806-275.7079.9983260.0     
    8807-271.44119.998  0.0     
    8808-281.43319.998  0.0     
    8809-318.691119.99780.0     
    8810-312.967109.99780.0     
    8811-307.24399.997850.0     
    8812-301.51989.997850.0     
    8813-295.79579.997850.0     
    8814-290.07169.997850.0     
    8815-297.28399.997850.0     
    8816-287.32399.997850.0     
    8817-277.36399.997850.0     
    8818-267.40399.997850.0     
    8819-257.44399.997850.0     
    8820-283.099109.99780.0     
    8821-288.835119.99780.0     
    8822-293.055109.99780.0     
    8823-303.011109.99780.0     
    8824-298.787119.99780.0     
    8825-308.739119.99780.0     
    8826-263.187109.99780.0     
    8827-273.143109.99780.0     
    8828-268.931119.99780.0     
    8829-278.883119.99780.0     
    8830-260.15569.997850.0     
    8831-265.89179.997850.0     
    8832-271.62789.997850.0     
    8833-275.85979.997850.0     
    8834-285.82779.997850.0     
    8835-270.12769.997850.0     
    8836-280.09969.997850.0     
    8837-281.59189.997850.0     
    8838-291.55589.997850.0     
    8839-245.95579.997850.0     
    8840-255.92379.997850.0     
    8841-240.21169.997850.0     
    8842-250.18369.997850.0     
    8843-251.69989.997850.0     
    8844-261.66389.997850.0     
    8845-357.04399.997850.0     
    8846-347.08399.997850.0     
    8847-337.12399.997850.0     
    8848-327.16399.997850.0     
    8849-317.20399.997850.0     
    8850-342.835109.99780.0     
    8851-348.547119.99780.0     
    8852-352.791109.99780.0     
    8853-362.747109.99780.0     
    8854-358.499119.99780.0     
    8855-368.451119.99780.0     
    8856-322.923109.99780.0     
    8857-332.879109.99780.0     
    8858-328.643119.99780.0     
    8859-338.595119.99780.0     
    8860-319.98769.997850.0     
    8861-325.69979.997850.0     
    8862-331.41189.997850.0     
    8863-335.66779.997850.0     
    8864-345.63579.997850.0     
    8865-329.95969.997850.0     
    8866-339.93169.997850.0     
    8867-341.37589.997850.0     
    8868-351.33989.997850.0     
    8869-305.76379.997850.0     
    8870-315.73179.997850.0     
    8871-300.04369.997850.0     
    8872-310.01569.997850.0     
    8873-311.48389.997850.0     
    8874-321.44789.997850.0     
    8875-104.77359.999830.0     
    8876-114.75359.998690.0     
    8877-124.73159.998030.0     
    8878-134.70759.997870.0     
    8879-144.68359.997850.0     
    8880-154.65959.997850.0     
    8881-164.63559.997850.0     
    8882-174.61159.997850.0     
    8883-184.58759.997850.0     
    8884-194.56359.997850.0     
    8885-204.53959.997850.0     
    8886-214.51559.997850.0     
    8887-148.88349.997850.0     
    8888-143.10739.997860.0     
    8889-137.33129.997880.0     
    8890-131.55419.998  0.0     
    8891-125.7759.9983260.0     
    8892-127.34329.997880.0     
    8893-117.35529.997890.0     
    8894-107.36729.997990.0     
    8895-97.378 29.998420.0     
    8896-87.387629.999170.0     
    8897-113.15539.997990.0     
    8898-118.94349.998010.0     
    8899-123.13939.997870.0     
    8900-133.12339.997860.0     
    8901-128.92349.997870.0     
    8902-138.90349.997850.0     
    8903-93.182839.999380.0     
    8904-103.17 39.9985 0.0     
    8905-98.977949.9996 0.0     
    8906-108.96249.998590.0     
    8907-95.78879.9984  0.0     
    8908-101.57819.998090.0     
    8909-105.7849.9983320.0     
    8910-115.78 9.9983260.0     
    8911-111.57 19.998010.0     
    8912-121.56219.998  0.0     
    8913-75.79629.9991620.0     
    8914-85.79289.9986680.0     
    8915-81.592319.999060.0     
    8916-91.585919.998440.0     
    8917-178.82349.997850.0     
    8918-173.05939.997860.0     
    8919-167.29529.997880.0     
    8920-161.53 19.998  0.0     
    8921-155.7629.9983260.0     
    8922-157.30729.997880.0     
    8923-147.31929.997880.0     
    8924-163.07539.997860.0     
    8925-168.84349.997850.0     
    8926-153.09139.997860.0     
    8927-158.86349.997850.0     
    8928-145.7669.9983260.0     
    8929-151.53819.998  0.0     
    8930-135.7719.9983260.0     
    8931-141.54619.998  0.0     
    8932-197.25929.997880.0     
    8933-187.27129.997880.0     
    8934-177.28329.997880.0     
    8935-193.02739.997860.0     
    8936-198.78349.997850.0     
    8937-203.01139.997860.0     
    8938-208.76349.997850.0     
    8939-183.04339.997860.0     
    8940-188.80349.997850.0     
    8941-175.7539.9983260.0     
    8942-181.51419.998  0.0     
    8943-185.7489.9983260.0     
    8944-191.50619.998  0.0     
    8945-165.7579.9983260.0     
    8946-171.52219.998  0.0     
    8947-189.315119.99780.0     
    8948-183.539109.99780.0     
    8949-177.76399.997850.0     
    8950-171.98789.997850.0     
    8951-166.21179.997850.0     
    8952-160.43569.997850.0     
    8953-167.80399.997850.0     
    8954-157.84399.997870.0     
    8955-147.88399.998110.0     
    8956-137.92 99.999080.0     
    8957-127.954100.00070.0     
    8958-153.671109.99810.0     
    8959-159.459119.99810.0     
    8960-163.627109.99790.0     
    8961-173.583109.99780.0     
    8962-169.411119.99790.0     
    8963-179.363119.99780.0     
    8964-133.749110.001 0.0     
    8965-143.712109.99920.0     
    8966-139.544120.00120.0     
    8967-149.504119.99930.0     
    8968-130.51969.998050.0     
    8969-136.30779.998070.0     
    8970-142.09589.998090.0     
    8971-146.27579.997870.0     
    8972-156.24379.997850.0     
    8973-140.49169.997870.0     
    8974-150.46369.997850.0     
    8975-152.05989.997870.0     
    8976-162.02389.997850.0     
    8977-116.36380.000290.0     
    8978-126.33779.998890.0     
    8979-110.56870.000060.0     
    8980-120.54569.998790.0     
    8981-122.15990.000510.0     
    8982-132.12989.998990.0     
    8983-237.52399.997850.0     
    8984-227.56399.997850.0     
    8985-217.60399.997850.0     
    8986-207.64399.997850.0     
    8987-197.68399.997850.0     
    8988-187.72399.997850.0     
    8989-223.363109.99780.0     
    8990-229.123119.99780.0     
    8991-233.319109.99780.0     
    8992-243.275109.99780.0     
    8993-239.075119.99780.0     
    8994-249.027119.99780.0     
    8995-203.451109.99780.0     
    8996-209.219119.99780.0     
    8997-213.407109.99780.0     
    8998-219.171119.99780.0     
    8999-193.495109.99780.0     
    9000-199.267119.99780.0     
    9001-200.32369.997850.0     
    9002-206.08379.997850.0     
    9003-211.84389.997850.0     
    9004-216.05179.997850.0     
    9005-226.01979.997850.0     
    9006-210.29569.997850.0     
    9007-220.26769.997850.0     
    9008-221.80789.997850.0     
    9009-231.77189.997850.0     
    9010-176.17979.997850.0     
    9011-186.14779.997850.0     
    9012-196.11579.997850.0     
    9013-180.37969.997850.0     
    9014-170.40769.997850.0     
    9015-190.35169.997850.0     
    9016-191.91589.997850.0     
    9017-181.95189.997850.0     
    9018-201.87989.997850.0     
    9019-565.686239.99910.0     
    9020-559.991230.00180.0     
    9021-554.326220.00310.0     
    9022-548.667210.004 0.0     
    9023-543.009200.00480.0     
    9024-537.351190.00570.0     
    9025-531.693180.00650.0     
    9026-526.035170.00740.0     
    9027-520.377160.00810.0     
    9028-514.72 150.00840.0     
    9029-509.064140.00780.0     
    9030-503.413130.00640.0     
    9031-497.764120.005 0.0     
    9032-492.117110.00390.0     
    9033-486.471100.00310.0     
    9034-480.82490.002340.0     
    9035-475.17880.001560.0     
    9036-469.53270.000780.0     
    9037-463.88560.0    0.0     
    9038-458.23949.999220.0     
    9039-452.59239.998450.0     
    9040-446.94629.997760.0     
    9041-441.29519.997460.0     
    9042-435.6319.9982030.0     
    9043-493.506130.00420.0     
    9044-483.576130.00040.0     
    9045-473.634129.99830.0     
    9046-463.687129.99790.0     
    9047-453.739129.99780.0     
    9048-443.791129.99780.0     
    9049-433.843129.99780.0     
    9050-423.895129.99780.0     
    9051-413.947129.99780.0     
    9052-403.999129.99780.0     
    9053-394.051129.99780.0     
    9054-449.467139.99780.0     
    9055-455.143149.99780.0     
    9056-460.819159.99780.0     
    9057-466.495169.99780.0     
    9058-472.171179.99780.0     
    9059-477.847189.99780.0     
    9060-483.523199.99780.0     
    9061-489.199209.99780.0     
    9062-494.876219.99790.0     
    9063-500.558229.99830.0     
    9064-506.268239.99940.0     
    9065-487.771189.99780.0     
    9066-497.695189.99790.0     
    9067-507.618189.99830.0     
    9068-517.539190.0   0.0     
    9069-527.451190.00320.0     
    9070-501.954179.99830.0     
    9071-496.29 169.99840.0     
    9072-490.626159.99840.0     
    9073-484.962149.99840.0     
    9074-479.298139.99840.0     
    9075-480.691159.99790.0     
    9076-470.755159.99780.0     
    9077-486.359169.99790.0     
    9078-492.027179.99790.0     
    9079-476.427169.99780.0     
    9080-482.099179.99780.0     
    9081-469.355139.99790.0     
    9082-475.023149.99790.0     
    9083-459.411139.99780.0     
    9084-465.083149.99780.0     
    9085-510.477160.005 0.0     
    9086-500.557160.00070.0     
    9087-516.135170.00450.0     
    9088-521.793180.00390.0     
    9089-506.217170.00050.0     
    9090-511.878180.00030.0     
    9091-499.162140.00490.0     
    9092-504.819150.00520.0     
    9093-489.236140.00060.0     
    9094-494.896150.00080.0     
    9095-535.985239.99960.0     
    9096-530.283229.99850.0     
    9097-524.611219.99820.0     
    9098-518.947209.99820.0     
    9099-513.282199.99820.0     
    9100-514.7  219.99790.0     
    9101-504.788219.99790.0     
    9102-520.375229.99830.0     
    9103-526.08 239.99950.0     
    9104-510.467229.99830.0     
    9105-516.174239.99940.0     
    9106-503.363199.99790.0     
    9107-509.031209.99790.0     
    9108-493.443199.99780.0     
    9109-499.115209.99780.0     
    9110-544.427220.00140.0     
    9111-534.521219.99930.0     
    9112-550.093230.00070.0     
    9113-555.79 239.99960.0     
    9114-540.189229.99940.0     
    9115-545.889239.99970.0     
    9116-533.11 200.00260.0     
    9117-538.768210.002 0.0     
    9118-523.199199.99970.0     
    9119-528.86 209.99950.0     
    9120-428.227189.99780.0     
    9121-438.151189.99780.0     
    9122-448.075189.99780.0     
    9123-457.999189.99780.0     
    9124-467.923189.99780.0     
    9125-442.387179.99780.0     
    9126-436.699169.99780.0     
    9127-431.011159.99780.0     
    9128-425.323149.99780.0     
    9129-419.635139.99780.0     
    9130-421.075159.99780.0     
    9131-411.139159.99780.0     
    9132-426.767169.99780.0     
    9133-432.459179.99780.0     
    9134-416.835169.99780.0     
    9135-422.531179.99780.0     
    9136-409.691139.99780.0     
    9137-415.383149.99780.0     
    9138-399.747139.99780.0     
    9139-405.443149.99780.0     
    9140-450.883159.99780.0     
    9141-440.947159.99780.0     
    9142-456.563169.99780.0     
    9143-462.243179.99780.0     
    9144-446.631169.99780.0     
    9145-452.315179.99780.0     
    9146-439.523139.99780.0     
    9147-445.203149.99780.0     
    9148-429.579139.99780.0     
    9149-435.263149.99780.0     
    9150-476.551239.99940.0     
    9151-470.833229.99830.0     
    9152-465.14 219.99790.0     
    9153-459.451209.99780.0     
    9154-453.763199.99780.0     
    9155-455.228219.99790.0     
    9156-445.316219.99790.0     
    9157-460.925229.99830.0     
    9158-466.645239.99940.0     
    9159-451.017229.99830.0     
    9160-456.739239.99940.0     
    9161-443.843199.99780.0     
    9162-449.535209.99780.0     
    9163-433.923199.99780.0     
    9164-439.619209.99780.0     
    9165-484.964219.99790.0     
    9166-475.052219.99790.0     
    9167-490.65 229.99830.0     
    9168-496.362239.99940.0     
    9169-480.742229.99830.0     
    9170-486.457239.99940.0     
    9171-473.603199.99780.0     
    9172-479.283209.99780.0     
    9173-463.683199.99780.0     
    9174-469.367209.99780.0     
    9175-459.58270.000480.0     
    9176-449.62 69.998930.0     
    9177-439.65169.998060.0     
    9178-429.67969.997870.0     
    9179-419.70769.997850.0     
    9180-409.73569.997850.0     
    9181-399.76369.997850.0     
    9182-389.79169.997850.0     
    9183-379.81969.997850.0     
    9184-369.84769.997850.0     
    9185-359.87569.997850.0     
    9186-415.41179.997850.0     
    9187-421.08789.997850.0     
    9188-426.76399.997850.0     
    9189-432.439109.99780.0     
    9190-438.115119.99780.0     
    9191-436.72399.997850.0     
    9192-446.68399.997880.0     
    9193-456.64299.9982 0.0     
    9194-466.59899.999630.0     
    9195-476.544100.00220.0     
    9196-450.97889.998150.0     
    9197-445.31479.998110.0     
    9198-441.01589.997870.0     
    9199-431.05189.997850.0     
    9200-435.34779.997870.0     
    9201-425.37979.997850.0     
    9202-470.89 90.001650.0     
    9203-460.93989.9994 0.0     
    9204-465.23680.001060.0     
    9205-455.27979.999160.0     
    9206-467.97 119.99830.0     
    9207-462.306109.99820.0     
    9208-458.019119.99790.0     
    9209-448.067119.99780.0     
    9210-452.351109.99790.0     
    9211-442.395109.99780.0     
    9212-487.852120.00340.0     
    9213-477.917120.00010.0     
    9214-482.198110.00280.0     
    9215-472.258109.99990.0     
    9216-376.96399.997850.0     
    9217-386.92399.997850.0     
    9218-396.88399.997850.0     
    9219-406.84399.997850.0     
    9220-416.80399.997850.0     
    9221-391.19589.997850.0     
    9222-385.50779.997850.0     
    9223-381.23189.997850.0     
    9224-371.26789.997850.0     
    9225-375.53979.997850.0     
    9226-365.57179.997850.0     
    9227-411.12389.997850.0     
    9228-401.15989.997850.0     
    9229-405.44379.997850.0     
    9230-395.47579.997850.0     
    9231-408.259119.99780.0     
    9232-402.571109.99780.0     
    9233-398.307119.99780.0     
    9234-388.355119.99780.0     
    9235-392.615109.99780.0     
    9236-382.659109.99780.0     
    9237-428.163119.99780.0     
    9238-418.211119.99780.0     
    9239-422.483109.99780.0     
    9240-412.527109.99780.0     
    9241-375.6629.9983260.0     
    9242-381.35219.998  0.0     
    9243-387.03129.997880.0     
    9244-392.70739.997860.0     
    9245-398.38349.997850.0     
    9246-404.05959.997850.0     
    9247-397.01929.997880.0     
    9248-407.00729.997880.0     
    9249-416.99529.997910.0     
    9250-426.98229.998040.0     
    9251-436.96629.998230.0     
    9252-411.32819.998  0.0     
    9253-405.6489.9983260.0     
    9254-401.33619.998  0.0     
    9255-391.34419.998  0.0     
    9256-395.6539.9983260.0     
    9257-385.6579.9983260.0     
    9258-431.30919.998  0.0     
    9259-421.31919.998030.0     
    9260-425.6389.9981990.0     
    9261-415.6449.9983110.0     
    9262-433.98759.998010.0     
    9263-428.32349.997970.0     
    9264-422.65939.997920.0     
    9265-418.34349.997860.0     
    9266-408.36349.997850.0     
    9267-424.01159.997860.0     
    9268-414.03559.997850.0     
    9269-412.67539.997860.0     
    9270-402.69139.997860.0     
    9271-448.27449.999320.0     
    9272-438.30149.998460.0     
    9273-453.92859.9999 0.0     
    9274-443.96 59.998690.0     
    9275-442.62 39.998740.0     
    9276-432.64139.998230.0     
    9277-337.09129.997880.0     
    9278-347.07929.997880.0     
    9279-357.06729.997880.0     
    9280-367.05529.997880.0     
    9281-377.04329.997880.0     
    9282-351.37619.998  0.0     
    9283-345.6769.9983260.0     
    9284-341.38419.998  0.0     
    9285-331.39219.998  0.0     
    9286-335.68 9.9983260.0     
    9287-325.6859.9983260.0     
    9288-371.36 19.998  0.0     
    9289-361.36819.998  0.0     
    9290-365.6669.9983260.0     
    9291-355.6719.9983260.0     
    9292-374.13159.997850.0     
    9293-368.44349.997850.0     
    9294-362.75539.997860.0     
    9295-358.46349.997850.0     
    9296-348.48349.997850.0     
    9297-364.15559.997850.0     
    9298-354.17959.997850.0     
    9299-352.77139.997860.0     
    9300-342.78739.997860.0     
    9301-388.40349.997850.0     
    9302-378.42349.997850.0     
    9303-394.08359.997850.0     
    9304-384.10759.997850.0     
    9305-382.72339.997860.0     
    9306-372.73939.997860.0     
    9307-689.644129.69210.0     
    9308-680.066129.93530.0     
    9309-670.539130.02110.0     
    9310-660.959130.04670.0     
    9311-651.248130.04890.0     
    9312-641.449130.03450.0     
    9313-631.605130.01750.0     
    9314-621.737130.01010.0     
    9315-611.856130.01010.0     
    9316-601.972130.01190.0     
    9317-592.091130.01380.0     
    9318-582.217130.01280.0     
    9319-572.353130.00750.0     
    9320-562.501130.00170.0     
    9321-552.659129.99880.0     
    9322-542.821129.99810.0     
    9323-532.984129.99850.0     
    9324-523.143130.00050.0     
    9325-513.29 130.00430.0     
    9326-625.076239.96490.0     
    9327-619.438229.96660.0     
    9328-613.798219.96310.0     
    9329-608.153209.96110.0     
    9330-602.491199.96650.0     
    9331-596.798189.978 0.0     
    9332-591.077179.98940.0     
    9333-585.344169.99790.0     
    9334-579.608160.00430.0     
    9335-573.878150.00810.0     
    9336-568.167140.007 0.0     
    9337-586.786189.98440.0     
    9338-576.858189.996 0.0     
    9339-566.976190.00210.0     
    9340-557.107190.00420.0     
    9341-547.235190.00560.0     
    9342-572.647200.00170.0     
    9343-578.317210.00130.0     
    9344-583.988220.001 0.0     
    9345-589.663229.99980.0     
    9346-595.357239.99570.0     
    9347-593.886219.99250.0     
    9348-603.816219.97630.0     
    9349-588.212209.99250.0     
    9350-582.537199.99380.0     
    9351-598.149209.97520.0     
    9352-592.473199.97830.0     
    9353-605.25 239.98760.0     
    9354-599.562229.99210.0     
    9355-615.155239.97410.0     
    9356-609.484229.97790.0     
    9357-564.217220.00350.0     
    9358-574.102220.00310.0     
    9359-558.556210.00430.0     
    9360-552.895200.00490.0     
    9361-568.437210.00360.0     
    9362-562.772200.00390.0     
    9363-575.578239.99850.0     
    9364-569.884230.002 0.0     
    9365-585.468239.99810.0     
    9366-579.773230.00170.0     
    9367-538.631140.00130.0     
    9368-544.293150.003 0.0     
    9369-549.962160.00330.0     
    9370-555.633170.00310.0     
    9371-561.304180.00260.0     
    9372-559.815160.00190.0     
    9373-569.689160.00020.0     
    9374-554.136150.00240.0     
    9375-548.468140.00110.0     
    9376-563.993150.00290.0     
    9377-558.31 140.00220.0     
    9378-571.177179.99810.0     
    9379-565.496170.00010.0     
    9380-581.089179.99040.0     
    9381-575.389169.99570.0     
    9382-530.254160.00740.0     
    9383-540.112160.00490.0     
    9384-524.594150.00740.0     
    9385-518.938140.00640.0     
    9386-534.449150.00460.0     
    9387-528.79 140.00310.0     
    9388-541.574180.00620.0     
    9389-535.914170.00680.0     
    9390-551.442180.00450.0     
    9391-545.777170.00470.0     
    9392-688.497190.154 0.0     
    9393-678.092190.07970.0     
    9394-667.936190.00620.0     
    9395-657.848189.96310.0     
    9396-647.715189.95850.0     
    9397-637.541189.97540.0     
    9398-627.334189.99170.0     
    9399-617.111189.99410.0     
    9400-606.916189.98450.0     
    9401-654.688240.02950.0     
    9402-649.185230.01440.0     
    9403-643.744219.98  0.0     
    9404-638.362209.95530.0     
    9405-632.933199.96170.0     
    9406-633.83 219.974 0.0     
    9407-623.822219.96330.0     
    9408-639.348229.99170.0     
    9409-644.885239.99840.0     
    9410-629.411229.97050.0     
    9411-634.998239.97210.0     
    9412-622.772199.97170.0     
    9413-628.323209.96360.0     
    9414-612.604199.96750.0     
    9415-618.228209.95990.0     
    9416-692.425220.006 0.0     
    9417-682.722219.93540.0     
    9418-672.885219.90020.0     
    9419-663.186219.93220.0     
    9420-653.517219.96780.0     
    9421-673.967240.00610.0     
    9422-668.481229.981 0.0     
    9423-664.371240.04440.0     
    9424-658.877230.01640.0     
    9425-692.805239.75490.0     
    9426-683.517239.883 0.0     
    9427-678.266229.91940.0     
    9428-688.555229.876 0.0     
    9429-667.975209.89180.0     
    9430-663.079199.91740.0     
    9431-658.134209.90210.0     
    9432-648.292209.93090.0     
    9433-653.073199.91180.0     
    9434-643.034199.93540.0     
    9435-678.042209.94450.0     
    9436-673.093199.97020.0     
    9437-688.546210.04080.0     
    9438-683.089200.04350.0     
    9439-692.682200.05080.0     
    9440-641.949180.01020.0     
    9441-635.929170.03920.0     
    9442-629.831160.04530.0     
    9443-623.74 150.04050.0     
    9444-617.718140.02850.0     
    9445-619.765160.04510.0     
    9446-609.691160.04240.0     
    9447-599.625160.034 0.0     
    9448-589.59 160.01810.0     
    9449-615.631170.03820.0     
    9450-621.539180.02190.0     
    9451-625.784170.04010.0     
    9452-631.751180.01770.0     
    9453-595.38 170.01230.0     
    9454-605.486170.02930.0     
    9455-601.164180.00150.0     
    9456-611.331180.01640.0     
    9457-597.87 140.03010.0     
    9458-603.758150.03980.0     
    9459-607.795140.03  0.0     
    9460-613.752150.04120.0     
    9461-578.048140.01670.0     
    9462-587.951140.02610.0     
    9463-583.805150.02030.0     
    9464-593.77 150.03320.0     
    9465-689.172159.907 0.0     
    9466-679.407160.00510.0     
    9467-669.672160.01980.0     
    9468-659.856160.032 0.0     
    9469-649.903160.04070.0     
    9470-639.881160.04420.0     
    9471-662.202180.02530.0     
    9472-656.119170.03550.0     
    9473-652.112180.00910.0     
    9474-646.051170.03740.0     
    9475-672.158180.06770.0     
    9476-666.064170.03520.0     
    9477-691.484180.439 0.0     
    9478-681.938180.19450.0     
    9479-675.789170.04420.0     
    9480-685.159170.037 0.0     
    9481-693.604169.61340.0     
    9482-653.602150.03620.0     
    9483-647.42 140.03760.0     
    9484-643.677150.03850.0     
    9485-633.717150.039 0.0     
    9486-637.537140.03080.0     
    9487-627.633140.02750.0     
    9488-673.097150.02520.0     
    9489-666.944140.02730.0     
    9490-663.433150.02840.0     
    9491-657.246140.03810.0     
    9492-691.758150.33640.0     
    9493-682.551150.09990.0     
    9494-676.425140.01140.0     
    9495-685.556139.97110.0     
    9496-693.773139.59090.0     
    9497-596.318119.99380.0     
    9498-590.773109.98190.0     
    9499-585.26699.976480.0     
    9500-579.76589.975  0.0     
    9501-574.25879.976910.0     
    9502-568.73969.981210.0     
    9503-563.21 59.985480.0     
    9504-557.67649.988570.0     
    9505-552.14 39.991040.0     
    9506-546.60429.993340.0     
    9507-541.06319.995440.0     
    9508-535.4939.99726 0.0     
    9509-558.76969.984250.0     
    9510-548.83569.989450.0     
    9511-538.92169.992140.0     
    9512-529.01369.992730.0     
    9513-519.10669.992770.0     
    9514-509.2  69.992810.0     
    9515-499.29369.993240.0     
    9516-489.38269.995010.0     
    9517-479.46469.998340.0     
    9518-524.69179.992760.0     
    9519-530.27789.992760.0     
    9520-535.86299.992860.0     
    9521-541.449109.99350.0     
    9522-547.043119.99530.0     
    9523-545.72899.9928 0.0     
    9524-555.59699.992030.0     
    9525-565.46999.9887 0.0     
    9526-575.35799.982170.0     
    9527-550.03889.991870.0     
    9528-544.47979.991980.0     
    9529-540.15689.992690.0     
    9530-534.58579.9927 0.0     
    9531-569.83189.981  0.0     
    9532-559.92689.988220.0     
    9533-564.30279.982030.0     
    9534-554.38179.988670.0     
    9535-566.733119.99830.0     
    9536-561.157109.99340.0     
    9537-556.886119.99630.0     
    9538-551.302109.99350.0     
    9539-586.446119.99730.0     
    9540-576.585119.99950.0     
    9541-580.887109.98680.0     
    9542-571.017109.99150.0     
    9543-496.374100.00010.0     
    9544-506.25799.995760.0     
    9545-516.12899.993450.0     
    9546-525.99599.992910.0     
    9547-500.63289.995480.0     
    9548-495.00779.995250.0     
    9549-490.73789.999510.0     
    9550-485.10179.998920.0     
    9551-520.39789.992810.0     
    9552-510.51689.993320.0     
    9553-514.79879.9928 0.0     
    9554-504.90479.993280.0     
    9555-517.509119.99790.0     
    9556-511.882109.99640.0     
    9557-507.648120.00220.0     
    9558-502.01 110.00090.0     
    9559-537.2  119.99520.0     
    9560-527.357119.99570.0     
    9561-531.595109.99350.0     
    9562-521.741109.994 0.0     
    9563-485.5619.9950940.0     
    9564-491.17419.993480.0     
    9565-496.76529.992920.0     
    9566-502.35139.992810.0     
    9567-507.93649.992790.0     
    9568-513.52159.992780.0     
    9569-506.72529.992920.0     
    9570-516.68529.992840.0     
    9571-526.64829.992430.0     
    9572-536.61829.991880.0     
    9573-511.12 19.993470.0     
    9574-505.53 9.9950960.0     
    9575-501.14719.993480.0     
    9576-495.5469.9950940.0     
    9577-531.07319.9936 0.0     
    9578-521.09419.993410.0     
    9579-525.5019.9955460.0     
    9580-515.5149.9951380.0     
    9581-533.36259.9923 0.0     
    9582-527.80349.992450.0     
    9583-522.24539.992610.0     
    9584-517.86949.992770.0     
    9585-523.44159.992750.0     
    9586-512.29739.9928 0.0     
    9587-547.69549.988350.0     
    9588-537.74249.990960.0     
    9589-553.23359.986460.0     
    9590-543.28959.990220.0     
    9591-542.15739.990140.0     
    9592-532.19539.991680.0     
    9593-456.91729.996120.0     
    9594-466.88329.9942 0.0     
    9595-476.84529.993190.0     
    9596-486.80529.992940.0     
    9597-461.25419.994520.0     
    9598-455.6089.9958650.0     
    9599-451.27719.996070.0     
    9600-445.6219.9973260.0     
    9601-481.20219.9935 0.0     
    9602-471.22819.993710.0     
    9603-475.5779.9951090.0     
    9604-465.5939.9952590.0     
    9605-483.75859.994780.0     
    9606-478.13349.994550.0     
    9607-472.50839.994330.0     
    9608-468.19149.997170.0     
    9609-473.82859.997750.0     
    9610-462.55439.9966 0.0     
    9611-498.00349.992820.0     
    9612-488.06949.993160.0     
    9613-503.60159.992820.0     
    9614-493.68159.9932 0.0     
    9615-492.40439.992840.0     
    9616-482.45739.993130.0     
    9617-688.87770.157910.0     
    9618-678.79 70.099880.0     
    9619-668.90570.0426 0.0     
    9620-659.04469.994940.0     
    9621-649.10369.9756 0.0     
    9622-639.10669.975140.0     
    9623-629.07 69.982370.0     
    9624-619.01269.987380.0     
    9625-608.94369.990780.0     
    9626-598.87 69.991  0.0     
    9627-588.80269.988630.0     
    9628-578.75369.983860.0     
    9629-645.541120.04480.0     
    9630-640.105110.01360.0     
    9631-634.84799.973090.0     
    9632-629.64989.959040.0     
    9633-624.39279.971490.0     
    9634-625.01599.978480.0     
    9635-615.10399.977340.0     
    9636-605.15399.975760.0     
    9637-595.20199.974870.0     
    9638-620.488109.98490.0     
    9639-625.949120.0   0.0     
    9640-630.341109.99730.0     
    9641-635.778120.02070.0     
    9642-600.676109.97980.0     
    9643-610.588109.98030.0     
    9644-606.199119.99160.0     
    9645-616.081119.99210.0     
    9646-604.32479.982170.0     
    9647-609.72689.977070.0     
    9648-614.36579.980560.0     
    9649-619.71189.9743 0.0     
    9650-584.25479.977410.0     
    9651-594.28279.980590.0     
    9652-589.73389.974180.0     
    9653-599.72689.976080.0     
    9654-692.582100.06520.0     
    9655-683.05499.9745 0.0     
    9656-673.34499.916290.0     
    9657-663.73699.9326 0.0     
    9658-654.17799.960510.0     
    9659-644.56199.968570.0     
    9660-664.782120.038 0.0     
    9661-659.307110.01220.0     
    9662-655.215120.05450.0     
    9663-649.758110.02360.0     
    9664-674.272119.97830.0     
    9665-668.81 109.97030.0     
    9666-692.891119.717 0.0     
    9667-683.712119.84780.0     
    9668-678.507109.92160.0     
    9669-688.69 109.89690.0     
    9670-668.73 89.919320.0     
    9671-673.89480.0052 0.0     
    9672-649.28289.922030.0     
    9673-654.21479.931010.0     
    9674-639.50789.937660.0     
    9675-634.38 79.952350.0     
    9676-644.33 79.933570.0     
    9677-659.00289.915920.0     
    9678-664.06879.9541 0.0     
    9679-688.88890.075960.0     
    9680-678.63989.977850.0     
    9681-683.64280.0618 0.0     
    9682-692.93780.053580.0     
    9683-623.59259.9987 0.0     
    9684-618.02150.006550.0     
    9685-612.42 40.008450.0     
    9686-606.81230.008280.0     
    9687-601.2  20.007560.0     
    9688-595.56610.0061 0.0     
    9689-602.36240.0077 0.0     
    9690-592.30340.007590.0     
    9691-582.24440.006770.0     
    9692-572.19140.003280.0     
    9693-562.15339.996590.0     
    9694-587.80550.004950.0     
    9695-593.35659.999740.0     
    9696-597.87850.005730.0     
    9697-607.95150.005740.0     
    9698-603.43660.000260.0     
    9699-613.51659.999440.0     
    9700-567.69349.994310.0     
    9701-577.74 50.001380.0     
    9702-573.22959.990270.0     
    9703-583.28259.996620.0     
    9704-565.51510.005810.0     
    9705-571.11 20.006850.0     
    9706-576.68 30.007120.0     
    9707-581.13920.007420.0     
    9708-591.17 20.007460.0     
    9709-575.53210.006090.0     
    9710-585.54910.006060.0     
    9711-586.72430.007850.0     
    9712-596.76930.007940.0     
    9713-551.06719.999780.0     
    9714-561.08420.004450.0     
    9715-545.49310.000690.0     
    9716-555.50210.004160.0     
    9717-556.61329.998340.0     
    9718-566.64 30.004090.0     
    9719-653.62960.029540.0     
    9720-648.02150.0411 0.0     
    9721-642.38740.027890.0     
    9722-636.78130.010640.0     
    9723-631.18720.0016 0.0     
    9724-625.56310.002430.0     
    9725-632.46440.021720.0     
    9726-622.46340.012610.0     
    9727-638.08750.027330.0     
    9728-643.67360.0157 0.0     
    9729-628.07550.012720.0     
    9730-633.65360.0052 0.0     
    9731-621.22720.008110.0     
    9732-611.22420.0081 0.0     
    9733-626.84630.013340.0     
    9734-616.84630.010160.0     
    9735-615.58410.0067 0.0     
    9736-605.58 10.006490.0     
    9737-690.15239.826020.0     
    9738-680.85639.930850.0     
    9739-671.44639.953760.0     
    9740-661.89939.994350.0     
    9741-652.20340.020470.0     
    9742-673.12960.085290.0     
    9743-667.48250.028990.0     
    9744-663.46360.052120.0     
    9745-657.83650.042150.0     
    9746-691.80460.488060.0     
    9747-682.59360.205560.0     
    9748-676.88250.025920.0     
    9749-685.89250.054330.0     
    9750-693.94449.734090.0     
    9751-666.07429.944430.0     
    9752-660.72719.956320.0     
    9753-655.2889.9731240.0     
    9754-650.92319.966850.0     
    9755-641.08319.985020.0     
    9756-656.39229.974570.0     
    9757-646.62829.996610.0     
    9758-645.41 9.9765340.0     
    9759-635.5059.9900690.0     
    9760-689.79419.900580.0     
    9761-680.14419.942450.0     
    9762-670.45419.9517 0.0     
    9763-675.61929.924340.0     
    9764-684.88529.906750.0     
    9765-693.51929.894490.0     
    9766-674.8499.9912890.0     
    9767-665.1239.98688 0.0     
    9768-684.3459.9493460.0     
    9769-693.2739.8398860.0     
    9770-194.195-10.00050.0     
    9771-188.4  -20.00010.0     
    9772-182.6  -30.0   0.0     
    9773-176.8  -40.0   0.0     
    9774-171.0  -50.0   0.0     
    9775-165.2  -60.0   0.0     
    9776-159.4  -70.0   0.0     
    9777-153.6  -80.0   0.0     
    9778-147.8  -90.0   0.0     
    9779-142.0  -100.0  0.0     
    9780-136.2  -110.0  0.0     
    9781-130.4  -120.0  0.0     
    9782-124.6  -130.0  0.0     
    9783-118.8  -140.0  0.0     
    9784-113.0  -150.0  0.0     
    9785-107.2  -160.0  0.0     
    9786-101.4  -170.0  0.0     
    9787-95.6   -180.0  0.0     
    9788-89.8   -190.0  0.0     
    9789-84.0   -200.0  0.0     
    9790-78.2   -210.0  0.0     
    9791-72.4   -220.0  0.0     
    9792-66.6   -230.0  0.0     
    9793-60.8   -240.0  0.0     
    9794-55.0   -250.0  0.0     
    9795-49.2   -260.0  0.0     
    9796-43.4   -270.0  0.0     
    9797-37.6   -280.0  0.0     
    9798-31.8   -290.0  0.0     
    9799-26.0   -300.0  0.0     
    9800-20.2   -310.0  0.0     
    9801-14.4   -320.0  0.0     
    9802-8.6    -330.0  0.0     
    9803-2.8    -340.0  0.0     
    98043.0     -350.0  0.0     
    98058.8     -360.0  0.0     
    980614.6    -370.0  0.0     
    980720.4    -380.0  0.0     
    980826.2    -390.0  0.0     
    980932.0    -400.0  0.0     
    981037.8    -410.0  0.0     
    981143.6    -420.0  0.0     
    981249.4    -430.0  0.0     
    981355.2    -440.0  0.0     
    981461.0    -450.0  0.0     
    981566.8    -460.0  0.0     
    981672.6    -470.0  0.0     
    981778.4    -480.0  0.0     
    981884.2    -490.0  0.0     
    9819-45.0   -250.0  0.0     
    9820-35.0   -250.0  0.0     
    9821-25.0   -250.0  0.0     
    9822-15.0   -250.0  0.0     
    9823-5.0    -250.0  0.0     
    98245.0     -250.0  0.0     
    982515.0    -250.0  0.0     
    982625.0    -250.0  0.0     
    982735.0    -250.0  0.0     
    982845.0    -250.0  0.0     
    982955.0    -250.0  0.0     
    983065.0    -250.0  0.0     
    983175.0    -250.0  0.0     
    983285.0    -250.0  0.0     
    983395.0    -250.0  0.0     
    9834105.0   -250.0  0.0     
    9835115.0   -250.0  0.0     
    9836125.0   -250.0  0.0     
    9837135.0   -250.0  0.0     
    9838145.0   -250.0  0.0     
    9839155.0   -250.0  0.0     
    9840165.0   -250.0  0.0     
    9841175.0   -250.0  0.0     
    9842185.0   -250.0  0.0     
    9843195.0   -250.0  0.0     
    9844205.0   -250.0  0.0     
    9845215.0   -250.0  0.0     
    9846225.0   -250.0  0.0     
    9847235.0   -250.0  0.0     
    9848245.0   -250.0  0.0     
    9849255.0   -250.0  0.0     
    9850265.0   -250.0  0.0     
    9851275.0   -250.0  0.0     
    9852285.0   -250.0  0.0     
    9853295.0   -250.0  0.0     
    9854305.0   -250.0  0.0     
    9855315.0   -250.0  0.0     
    9856325.0   -250.0  0.0     
    9857335.0   -250.0  0.0     
    9858345.0   -250.0  0.0     
    9859355.0   -250.0  0.0     
    9860365.0   -250.0  0.0     
    9861375.0   -250.0  0.0     
    9862385.0   -250.0  0.0     
    9863395.0   -250.0  0.0     
    9864405.0   -250.0  0.0     
    9865414.9922-250.0050.0     
    9866424.9659-250.0120.0     
    9867179.2   -240.0  0.0     
    9868173.4   -230.0  0.0     
    9869167.6   -220.0  0.0     
    9870161.8   -210.0  0.0     
    9871156.0   -200.0  0.0     
    9872150.2   -190.0  0.0     
    9873144.4   -180.0  0.0     
    9874138.6   -170.0  0.0     
    9875132.8   -160.0  0.0     
    9876127.0   -150.0  0.0     
    9877121.2   -140.0  0.0     
    9878115.4   -130.0  0.0     
    9879109.6   -120.0  0.0     
    9880103.8   -110.0  0.0     
    988198.0    -100.0  0.0     
    988292.2    -90.0   0.0     
    988386.4    -80.0   0.0     
    988480.6    -70.0   0.0     
    988574.8    -60.0   0.0     
    988669.0    -50.0   0.0     
    988763.2    -40.0   0.0     
    988857.4    -30.0   0.0     
    988951.6    -20.0   0.0     
    989045.8    -10.0   0.0     
    9891105.4   -130.0  0.0     
    989295.4    -130.0  0.0     
    989385.4    -130.0  0.0     
    989475.4    -130.0  0.0     
    989565.4    -130.0  0.0     
    989655.4    -130.0  0.0     
    989745.4    -130.0  0.0     
    989835.4    -130.0  0.0     
    989925.4    -130.0  0.0     
    990015.4    -130.0  0.0     
    99015.4     -130.0  0.0     
    9902-4.6    -130.0  0.0     
    9903-14.6   -130.0  0.0     
    9904-24.6   -130.0  0.0     
    9905-34.6   -130.0  0.0     
    9906-44.6   -130.0  0.0     
    9907-54.6   -130.0  0.0     
    9908-64.6   -130.0  0.0     
    9909-74.6   -130.0  0.0     
    9910-84.6   -130.0  0.0     
    9911-94.6   -130.0  0.0     
    9912-104.6  -130.0  0.0     
    9913-114.6  -130.0  0.0     
    99141.2     -140.0  0.0     
    99157.0     -150.0  0.0     
    991612.8    -160.0  0.0     
    991718.6    -170.0  0.0     
    991824.4    -180.0  0.0     
    991930.2    -190.0  0.0     
    992036.0    -200.0  0.0     
    992141.8    -210.0  0.0     
    992247.6    -220.0  0.0     
    992353.4    -230.0  0.0     
    992459.2    -240.0  0.0     
    992540.2    -190.0  0.0     
    992650.2    -190.0  0.0     
    992760.2    -190.0  0.0     
    992870.2    -190.0  0.0     
    992980.2    -190.0  0.0     
    993090.2    -190.0  0.0     
    9931100.2   -190.0  0.0     
    9932110.2   -190.0  0.0     
    9933120.2   -190.0  0.0     
    9934130.2   -190.0  0.0     
    9935140.2   -190.0  0.0     
    993684.4    -180.0  0.0     
    993778.6    -170.0  0.0     
    993872.8    -160.0  0.0     
    993967.0    -150.0  0.0     
    994061.2    -140.0  0.0     
    994162.8    -160.0  0.0     
    994252.8    -160.0  0.0     
    994342.8    -160.0  0.0     
    994432.8    -160.0  0.0     
    994522.8    -160.0  0.0     
    994648.6    -170.0  0.0     
    994754.4    -180.0  0.0     
    994858.6    -170.0  0.0     
    994968.6    -170.0  0.0     
    995064.4    -180.0  0.0     
    995174.4    -180.0  0.0     
    995228.6    -170.0  0.0     
    995338.6    -170.0  0.0     
    995434.4    -180.0  0.0     
    995544.4    -180.0  0.0     
    995631.2    -140.0  0.0     
    995737.0    -150.0  0.0     
    995841.2    -140.0  0.0     
    995951.2    -140.0  0.0     
    996047.0    -150.0  0.0     
    996157.0    -150.0  0.0     
    996211.2    -140.0  0.0     
    996321.2    -140.0  0.0     
    996417.0    -150.0  0.0     
    996527.0    -150.0  0.0     
    9966122.8   -160.0  0.0     
    9967112.8   -160.0  0.0     
    9968102.8   -160.0  0.0     
    996992.8    -160.0  0.0     
    997082.8    -160.0  0.0     
    9971108.6   -170.0  0.0     
    9972114.4   -180.0  0.0     
    9973118.6   -170.0  0.0     
    9974128.6   -170.0  0.0     
    9975124.4   -180.0  0.0     
    9976134.4   -180.0  0.0     
    997788.6    -170.0  0.0     
    997898.6    -170.0  0.0     
    997994.4    -180.0  0.0     
    9980104.4   -180.0  0.0     
    998191.2    -140.0  0.0     
    998297.0    -150.0  0.0     
    9983101.2   -140.0  0.0     
    9984111.2   -140.0  0.0     
    9985107.0   -150.0  0.0     
    9986117.0   -150.0  0.0     
    998771.2    -140.0  0.0     
    998881.2    -140.0  0.0     
    998977.0    -150.0  0.0     
    999087.0    -150.0  0.0     
    9991119.2   -240.0  0.0     
    9992113.4   -230.0  0.0     
    9993107.6   -220.0  0.0     
    9994101.8   -210.0  0.0     
    999596.0    -200.0  0.0     
    999697.6    -220.0  0.0     
    999787.6    -220.0  0.0     
    999877.6    -220.0  0.0     
    999967.6    -220.0  0.0     
   1000057.6    -220.0  0.0     
   1000183.4    -230.0  0.0     
   1000289.2    -240.0  0.0     
   1000393.4    -230.0  0.0     
   10004103.4   -230.0  0.0     
   1000599.2    -240.0  0.0     
   10006109.2   -240.0  0.0     
   1000763.4    -230.0  0.0     
   1000873.4    -230.0  0.0     
   1000969.2    -240.0  0.0     
   1001079.2    -240.0  0.0     
   1001166.0    -200.0  0.0     
   1001271.8    -210.0  0.0     
   1001376.0    -200.0  0.0     
   1001486.0    -200.0  0.0     
   1001581.8    -210.0  0.0     
   1001691.8    -210.0  0.0     
   1001746.0    -200.0  0.0     
   1001856.0    -200.0  0.0     
   1001951.8    -210.0  0.0     
   1002061.8    -210.0  0.0     
   10021157.6   -220.0  0.0     
   10022147.6   -220.0  0.0     
   10023137.6   -220.0  0.0     
   10024127.6   -220.0  0.0     
   10025117.6   -220.0  0.0     
   10026143.4   -230.0  0.0     
   10027149.2   -240.0  0.0     
   10028153.4   -230.0  0.0     
   10029163.4   -230.0  0.0     
   10030159.2   -240.0  0.0     
   10031169.2   -240.0  0.0     
   10032123.4   -230.0  0.0     
   10033133.4   -230.0  0.0     
   10034129.2   -240.0  0.0     
   10035139.2   -240.0  0.0     
   10036126.0   -200.0  0.0     
   10037131.8   -210.0  0.0     
   10038136.0   -200.0  0.0     
   10039146.0   -200.0  0.0     
   10040141.8   -210.0  0.0     
   10041151.8   -210.0  0.0     
   10042106.0   -200.0  0.0     
   10043116.0   -200.0  0.0     
   10044111.8   -210.0  0.0     
   10045121.8   -210.0  0.0     
   10046-79.8   -190.0  0.0     
   10047-69.8   -190.0  0.0     
   10048-59.8   -190.0  0.0     
   10049-49.8   -190.0  0.0     
   10050-39.8   -190.0  0.0     
   10051-29.8   -190.0  0.0     
   10052-19.8   -190.0  0.0     
   10053-9.8    -190.0  0.0     
   100540.2     -190.0  0.0     
   1005510.2    -190.0  0.0     
   1005620.2    -190.0  0.0     
   10057-35.6   -180.0  0.0     
   10058-41.4   -170.0  0.0     
   10059-47.2   -160.0  0.0     
   10060-53.0   -150.0  0.0     
   10061-58.8   -140.0  0.0     
   10062-57.2   -160.0  0.0     
   10063-67.2   -160.0  0.0     
   10064-77.2   -160.0  0.0     
   10065-87.2   -160.0  0.0     
   10066-97.2   -160.0  0.0     
   10067-71.4   -170.0  0.0     
   10068-65.6   -180.0  0.0     
   10069-61.4   -170.0  0.0     
   10070-51.4   -170.0  0.0     
   10071-55.6   -180.0  0.0     
   10072-45.6   -180.0  0.0     
   10073-91.4   -170.0  0.0     
   10074-81.4   -170.0  0.0     
   10075-85.6   -180.0  0.0     
   10076-75.6   -180.0  0.0     
   10077-88.8   -140.0  0.0     
   10078-83.0   -150.0  0.0     
   10079-78.8   -140.0  0.0     
   10080-68.8   -140.0  0.0     
   10081-73.0   -150.0  0.0     
   10082-63.0   -150.0  0.0     
   10083-108.8  -140.0  0.0     
   10084-98.8   -140.0  0.0     
   10085-103.0  -150.0  0.0     
   10086-93.0   -150.0  0.0     
   100872.8     -160.0  0.0     
   10088-7.2    -160.0  0.0     
   10089-17.2   -160.0  0.0     
   10090-27.2   -160.0  0.0     
   10091-37.2   -160.0  0.0     
   10092-11.4   -170.0  0.0     
   10093-5.6    -180.0  0.0     
   10094-1.4    -170.0  0.0     
   100958.6     -170.0  0.0     
   100964.4     -180.0  0.0     
   1009714.4    -180.0  0.0     
   10098-31.4   -170.0  0.0     
   10099-21.4   -170.0  0.0     
   10100-25.6   -180.0  0.0     
   10101-15.6   -180.0  0.0     
   10102-28.8   -140.0  0.0     
   10103-23.0   -150.0  0.0     
   10104-18.8   -140.0  0.0     
   10105-8.8    -140.0  0.0     
   10106-13.0   -150.0  0.0     
   10107-3.0    -150.0  0.0     
   10108-48.8   -140.0  0.0     
   10109-38.8   -140.0  0.0     
   10110-43.0   -150.0  0.0     
   10111-33.0   -150.0  0.0     
   10112-0.8    -240.0  0.0     
   10113-6.6    -230.0  0.0     
   10114-12.4   -220.0  0.0     
   10115-18.2   -210.0  0.0     
   10116-24.0   -200.0  0.0     
   10117-22.4   -220.0  0.0     
   10118-32.4   -220.0  0.0     
   10119-42.4   -220.0  0.0     
   10120-52.4   -220.0  0.0     
   10121-62.4   -220.0  0.0     
   10122-36.6   -230.0  0.0     
   10123-30.8   -240.0  0.0     
   10124-26.6   -230.0  0.0     
   10125-16.6   -230.0  0.0     
   10126-20.8   -240.0  0.0     
   10127-10.8   -240.0  0.0     
   10128-56.6   -230.0  0.0     
   10129-46.6   -230.0  0.0     
   10130-50.8   -240.0  0.0     
   10131-40.8   -240.0  0.0     
   10132-54.0   -200.0  0.0     
   10133-48.2   -210.0  0.0     
   10134-44.0   -200.0  0.0     
   10135-34.0   -200.0  0.0     
   10136-38.2   -210.0  0.0     
   10137-28.2   -210.0  0.0     
   10138-74.0   -200.0  0.0     
   10139-64.0   -200.0  0.0     
   10140-68.2   -210.0  0.0     
   10141-58.2   -210.0  0.0     
   1014237.6    -220.0  0.0     
   1014327.6    -220.0  0.0     
   1014417.6    -220.0  0.0     
   101457.6     -220.0  0.0     
   10146-2.4    -220.0  0.0     
   1014723.4    -230.0  0.0     
   1014829.2    -240.0  0.0     
   1014933.4    -230.0  0.0     
   1015043.4    -230.0  0.0     
   1015139.2    -240.0  0.0     
   1015249.2    -240.0  0.0     
   101533.4     -230.0  0.0     
   1015413.4    -230.0  0.0     
   101559.2     -240.0  0.0     
   1015619.2    -240.0  0.0     
   101576.0     -200.0  0.0     
   1015811.8    -210.0  0.0     
   1015916.0    -200.0  0.0     
   1016026.0    -200.0  0.0     
   1016121.8    -210.0  0.0     
   1016231.8    -210.0  0.0     
   10163-14.0   -200.0  0.0     
   10164-4.0    -200.0  0.0     
   10165-8.2    -210.0  0.0     
   101661.8     -210.0  0.0     
   10167-74.1996-10.00040.0     
   10168-68.4   -20.00010.0     
   10169-62.6   -30.0   0.0     
   10170-56.8   -40.0   0.0     
   10171-51.0   -50.0   0.0     
   10172-45.2   -60.0   0.0     
   10173-39.4   -70.0   0.0     
   10174-33.6   -80.0   0.0     
   10175-27.8   -90.0   0.0     
   10176-22.0   -100.0  0.0     
   10177-16.2   -110.0  0.0     
   10178-10.4   -120.0  0.0     
   10179-35.2   -60.0   0.0     
   10180-25.2   -60.0   0.0     
   10181-15.2   -60.0   0.0     
   10182-5.2    -60.0   0.0     
   101834.8     -60.0   0.0     
   1018414.8    -60.0   0.0     
   1018524.8    -60.0   0.0     
   1018634.8    -60.0   0.0     
   1018744.8    -60.0   0.0     
   1018854.8    -60.0   0.0     
   1018964.8    -60.0   0.0     
   101909.0     -50.0   0.0     
   101913.2     -40.0   0.0     
   10192-2.6    -30.0   0.0     
   10193-8.4    -20.0   0.0     
   10194-14.2   -10.0   0.0     
   10195-12.6   -30.0   0.0     
   10196-22.6   -30.0   0.0     
   10197-32.6   -30.0   0.0     
   10198-42.6   -30.0   0.0     
   10199-52.6   -30.0   0.0     
   10200-26.8   -40.0   0.0     
   10201-21.0   -50.0   0.0     
   10202-16.8   -40.0   0.0     
   10203-6.8    -40.0   0.0     
   10204-11.0   -50.0   0.0     
   10205-1.0    -50.0   0.0     
   10206-46.8   -40.0   0.0     
   10207-36.8   -40.0   0.0     
   10208-41.0   -50.0   0.0     
   10209-31.0   -50.0   0.0     
   10210-44.2   -10.0   0.0     
   10211-38.4   -20.0   0.0     
   10212-34.2   -10.0   0.0     
   10213-24.2   -10.0   0.0     
   10214-28.4   -20.0   0.0     
   10215-18.4   -20.0   0.0     
   10216-64.1998-10.00020.0     
   10217-54.2   -10.00010.0     
   10218-58.4   -20.0   0.0     
   10219-48.4   -20.0   0.0     
   1022047.4    -30.0   0.0     
   1022137.4    -30.0   0.0     
   1022227.4    -30.0   0.0     
   1022317.4    -30.0   0.0     
   102247.4     -30.0   0.0     
   1022533.2    -40.0   0.0     
   1022639.0    -50.0   0.0     
   1022743.2    -40.0   0.0     
   1022853.2    -40.0   0.0     
   1022949.0    -50.0   0.0     
   1023059.0    -50.0   0.0     
   1023113.2    -40.0   0.0     
   1023223.2    -40.0   0.0     
   1023319.0    -50.0   0.0     
   1023429.0    -50.0   0.0     
   1023515.8    -10.0   0.0     
   1023621.6    -20.0   0.0     
   1023725.8    -10.0   0.0     
   1023835.8    -10.0   0.0     
   1023931.6    -20.0   0.0     
   1024041.6    -20.0   0.0     
   10241-4.2    -10.0   0.0     
   102425.8     -10.0   0.0     
   102431.6     -20.0   0.0     
   1024411.6    -20.0   0.0     
   1024549.6    -120.0  0.0     
   1024643.8    -110.0  0.0     
   1024738.0    -100.0  0.0     
   1024832.2    -90.0   0.0     
   1024926.4    -80.0   0.0     
   1025020.6    -70.0   0.0     
   1025128.0    -100.0  0.0     
   1025218.0    -100.0  0.0     
   102538.0     -100.0  0.0     
   10254-2.0    -100.0  0.0     
   10255-12.0   -100.0  0.0     
   1025613.8    -110.0  0.0     
   1025719.6    -120.0  0.0     
   1025823.8    -110.0  0.0     
   1025933.8    -110.0  0.0     
   1026029.6    -120.0  0.0     
   1026139.6    -120.0  0.0     
   10262-6.2    -110.0  0.0     
   102633.8     -110.0  0.0     
   10264-0.4    -120.0  0.0     
   102659.6     -120.0  0.0     
   10266-9.4    -70.0   0.0     
   10267-3.6    -80.0   0.0     
   102682.2     -90.0   0.0     
   102696.4     -80.0   0.0     
   1027016.4    -80.0   0.0     
   102710.6     -70.0   0.0     
   1027210.6    -70.0   0.0     
   1027312.2    -90.0   0.0     
   1027422.2    -90.0   0.0     
   10275-23.6   -80.0   0.0     
   10276-13.6   -80.0   0.0     
   10277-29.4   -70.0   0.0     
   10278-19.4   -70.0   0.0     
   10279-17.8   -90.0   0.0     
   10280-7.8    -90.0   0.0     
   1028188.0    -100.0  0.0     
   1028278.0    -100.0  0.0     
   1028368.0    -100.0  0.0     
   1028458.0    -100.0  0.0     
   1028548.0    -100.0  0.0     
   1028673.8    -110.0  0.0     
   1028779.6    -120.0  0.0     
   1028883.8    -110.0  0.0     
   1028993.8    -110.0  0.0     
   1029089.6    -120.0  0.0     
   1029199.6    -120.0  0.0     
   1029253.8    -110.0  0.0     
   1029363.8    -110.0  0.0     
   1029459.6    -120.0  0.0     
   1029569.6    -120.0  0.0     
   1029650.6    -70.0   0.0     
   1029756.4    -80.0   0.0     
   1029862.2    -90.0   0.0     
   1029966.4    -80.0   0.0     
   1030076.4    -80.0   0.0     
   1030160.6    -70.0   0.0     
   1030270.6    -70.0   0.0     
   1030372.2    -90.0   0.0     
   1030482.2    -90.0   0.0     
   1030536.4    -80.0   0.0     
   1030646.4    -80.0   0.0     
   1030730.6    -70.0   0.0     
   1030840.6    -70.0   0.0     
   1030942.2    -90.0   0.0     
   1031052.2    -90.0   0.0     
   10311-155.2  -60.0   0.0     
   10312-145.2  -60.0   0.0     
   10313-135.2  -60.0   0.0     
   10314-125.2  -60.0   0.0     
   10315-115.2  -60.0   0.0     
   10316-105.2  -60.0   0.0     
   10317-95.2   -60.0   0.0     
   10318-85.2   -60.0   0.0     
   10319-75.2   -60.0   0.0     
   10320-65.2   -60.0   0.0     
   10321-55.2   -60.0   0.0     
   10322-111.0  -50.0   0.0     
   10323-116.8  -40.0   0.0     
   10324-122.6  -30.0   0.0     
   10325-128.4  -20.00010.0     
   10326-134.197-10.00050.0     
   10327-132.6  -30.0   0.0     
   10328-142.6  -30.0   0.0     
   10329-152.6  -30.0   0.0     
   10330-162.6  -30.0   0.0     
   10331-172.6  -30.0   0.0     
   10332-146.8  -40.0   0.0     
   10333-141.0  -50.0   0.0     
   10334-136.8  -40.0   0.0     
   10335-126.8  -40.0   0.0     
   10336-131.0  -50.0   0.0     
   10337-121.0  -50.0   0.0     
   10338-166.8  -40.0   0.0     
   10339-156.8  -40.0   0.0     
   10340-161.0  -50.0   0.0     
   10341-151.0  -50.0   0.0     
   10342-164.196-10.00050.0     
   10343-158.4  -20.00010.0     
   10344-154.197-10.00050.0     
   10345-144.197-10.00050.0     
   10346-148.4  -20.00010.0     
   10347-138.4  -20.00010.0     
   10348-184.196-10.00050.0     
   10349-174.196-10.00050.0     
   10350-178.4  -20.00010.0     
   10351-168.4  -20.00010.0     
   10352-72.6   -30.0   0.0     
   10353-82.6   -30.0   0.0     
   10354-92.6   -30.0   0.0     
   10355-102.6  -30.0   0.0     
   10356-112.6  -30.0   0.0     
   10357-86.8   -40.0   0.0     
   10358-81.0   -50.0   0.0     
   10359-76.8   -40.0   0.0     
   10360-66.8   -40.0   0.0     
   10361-71.0   -50.0   0.0     
   10362-61.0   -50.0   0.0     
   10363-106.8  -40.0   0.0     
   10364-96.8   -40.0   0.0     
   10365-101.0  -50.0   0.0     
   10366-91.0   -50.0   0.0     
   10367-104.199-10.00050.0     
   10368-98.3999-20.00010.0     
   10369-94.1989-10.00050.0     
   10370-84.1993-10.00050.0     
   10371-88.3999-20.00010.0     
   10372-78.4   -20.00010.0     
   10373-124.198-10.00050.0     
   10374-114.198-10.00050.0     
   10375-118.4  -20.00010.0     
   10376-108.4  -20.00010.0     
   10377-70.4   -120.0  0.0     
   10378-76.2   -110.0  0.0     
   10379-82.0   -100.0  0.0     
   10380-87.8   -90.0   0.0     
   10381-93.6   -80.0   0.0     
   10382-99.4   -70.0   0.0     
   10383-92.0   -100.0  0.0     
   10384-102.0  -100.0  0.0     
   10385-112.0  -100.0  0.0     
   10386-122.0  -100.0  0.0     
   10387-132.0  -100.0  0.0     
   10388-106.2  -110.0  0.0     
   10389-100.4  -120.0  0.0     
   10390-96.2   -110.0  0.0     
   10391-86.2   -110.0  0.0     
   10392-90.4   -120.0  0.0     
   10393-80.4   -120.0  0.0     
   10394-126.2  -110.0  0.0     
   10395-116.2  -110.0  0.0     
   10396-120.4  -120.0  0.0     
   10397-110.4  -120.0  0.0     
   10398-129.4  -70.0   0.0     
   10399-123.6  -80.0   0.0     
   10400-117.8  -90.0   0.0     
   10401-113.6  -80.0   0.0     
   10402-103.6  -80.0   0.0     
   10403-119.4  -70.0   0.0     
   10404-109.4  -70.0   0.0     
   10405-107.8  -90.0   0.0     
   10406-97.8   -90.0   0.0     
   10407-143.6  -80.0   0.0     
   10408-133.6  -80.0   0.0     
   10409-149.4  -70.0   0.0     
   10410-139.4  -70.0   0.0     
   10411-137.8  -90.0   0.0     
   10412-127.8  -90.0   0.0     
   10413-32.0   -100.0  0.0     
   10414-42.0   -100.0  0.0     
   10415-52.0   -100.0  0.0     
   10416-62.0   -100.0  0.0     
   10417-72.0   -100.0  0.0     
   10418-46.2   -110.0  0.0     
   10419-40.4   -120.0  0.0     
   10420-36.2   -110.0  0.0     
   10421-26.2   -110.0  0.0     
   10422-30.4   -120.0  0.0     
   10423-20.4   -120.0  0.0     
   10424-66.2   -110.0  0.0     
   10425-56.2   -110.0  0.0     
   10426-60.4   -120.0  0.0     
   10427-50.4   -120.0  0.0     
   10428-69.4   -70.0   0.0     
   10429-63.6   -80.0   0.0     
   10430-57.8   -90.0   0.0     
   10431-53.6   -80.0   0.0     
   10432-43.6   -80.0   0.0     
   10433-59.4   -70.0   0.0     
   10434-49.4   -70.0   0.0     
   10435-47.8   -90.0   0.0     
   10436-37.8   -90.0   0.0     
   10437-83.6   -80.0   0.0     
   10438-73.6   -80.0   0.0     
   10439-89.4   -70.0   0.0     
   10440-79.4   -70.0   0.0     
   10441-77.8   -90.0   0.0     
   10442-67.8   -90.0   0.0     
   10443355.3828-130.0060.0     
   10444345.3961-130.0020.0     
   10445335.4   -130.0  0.0     
   10446325.4   -130.0  0.0     
   10447315.4   -130.0  0.0     
   10448305.4   -130.0  0.0     
   10449295.4   -130.0  0.0     
   10450285.4   -130.0  0.0     
   10451275.4   -130.0  0.0     
   10452265.4   -130.0  0.0     
   10453255.4   -130.0  0.0     
   10454245.4   -130.0  0.0     
   10455235.4   -130.0  0.0     
   10456225.4   -130.0  0.0     
   10457215.4   -130.0  0.0     
   10458205.4   -130.0  0.0     
   10459195.4   -130.0  0.0     
   10460185.4   -130.0  0.0     
   10461175.4   -130.0  0.0     
   10462165.4   -130.0  0.0     
   10463155.4   -130.0  0.0     
   10464145.4   -130.0  0.0     
   10465135.4   -130.0  0.0     
   10466125.4   -130.0  0.0     
   10467251.2   -140.0  0.0     
   10468257.0   -150.0  0.0     
   10469262.8   -160.0  0.0     
   10470268.6   -170.0  0.0     
   10471274.4   -180.0  0.0     
   10472280.2   -190.0  0.0     
   10473286.0   -200.0  0.0     
   10474291.8   -210.0  0.0     
   10475297.6   -220.0  0.0     
   10476303.4   -230.0  0.0     
   10477309.2   -240.0  0.0     
   10478290.2   -190.0  0.0     
   10479300.2   -190.0  0.0     
   10480310.2   -190.0  0.0     
   10481320.2   -190.0  0.0     
   10482330.2   -190.0  0.0     
   10483340.2   -190.0  0.0     
   10484350.2   -190.0  0.0     
   10485360.2   -190.0  0.0     
   10486370.2   -190.0  0.0     
   10487380.1941-190.0030.0     
   10488390.1743-190.0090.0     
   10489334.4   -180.0  0.0     
   10490328.6   -170.0  0.0     
   10491322.8   -160.0  0.0     
   10492317.0   -150.0  0.0     
   10493311.2   -140.0  0.0     
   10494312.8   -160.0  0.0     
   10495302.8   -160.0  0.0     
   10496292.8   -160.0  0.0     
   10497282.8   -160.0  0.0     
   10498272.8   -160.0  0.0     
   10499298.6   -170.0  0.0     
   10500304.4   -180.0  0.0     
   10501308.6   -170.0  0.0     
   10502318.6   -170.0  0.0     
   10503314.4   -180.0  0.0     
   10504324.4   -180.0  0.0     
   10505278.6   -170.0  0.0     
   10506288.6   -170.0  0.0     
   10507284.4   -180.0  0.0     
   10508294.4   -180.0  0.0     
   10509281.2   -140.0  0.0     
   10510287.0   -150.0  0.0     
   10511291.2   -140.0  0.0     
   10512301.2   -140.0  0.0     
   10513297.0   -150.0  0.0     
   10514307.0   -150.0  0.0     
   10515261.2   -140.0  0.0     
   10516271.2   -140.0  0.0     
   10517267.0   -150.0  0.0     
   10518277.0   -150.0  0.0     
   10519372.7785-160.0070.0     
   10520362.7951-160.0030.0     
   10521352.8   -160.0  0.0     
   10522342.8   -160.0  0.0     
   10523332.8   -160.0  0.0     
   10524358.6   -170.0  0.0     
   10525364.4   -180.0  0.0     
   10526368.5948-170.0030.0     
   10527378.5771-170.0080.0     
   10528374.3945-180.0030.0     
   10529384.3757-180.0080.0     
   10530338.6   -170.0  0.0     
   10531348.6   -170.0  0.0     
   10532344.4   -180.0  0.0     
   10533354.4   -180.0  0.0     
   10534341.2   -140.0  0.0     
   10535347.0   -150.0  0.0     
   10536351.1958-140.0020.0     
   10537361.1814-140.0060.0     
   10538356.9955-150.0030.0     
   10539366.98  -150.0070.0     
   10540321.2   -140.0  0.0     
   10541331.2   -140.0  0.0     
   10542327.0   -150.0  0.0     
   10543337.0   -150.0  0.0     
   10544369.2   -240.0  0.0     
   10545363.4   -230.0  0.0     
   10546357.6   -220.0  0.0     
   10547351.8   -210.0  0.0     
   10548346.0   -200.0  0.0     
   10549347.6   -220.0  0.0     
   10550337.6   -220.0  0.0     
   10551327.6   -220.0  0.0     
   10552317.6   -220.0  0.0     
   10553307.6   -220.0  0.0     
   10554333.4   -230.0  0.0     
   10555339.2   -240.0  0.0     
   10556343.4   -230.0  0.0     
   10557353.4   -230.0  0.0     
   10558349.2   -240.0  0.0     
   10559359.2   -240.0  0.0     
   10560313.4   -230.0  0.0     
   10561323.4   -230.0  0.0     
   10562319.2   -240.0  0.0     
   10563329.2   -240.0  0.0     
   10564316.0   -200.0  0.0     
   10565321.8   -210.0  0.0     
   10566326.0   -200.0  0.0     
   10567336.0   -200.0  0.0     
   10568331.8   -210.0  0.0     
   10569341.8   -210.0  0.0     
   10570296.0   -200.0  0.0     
   10571306.0   -200.0  0.0     
   10572301.8   -210.0  0.0     
   10573311.8   -210.0  0.0     
   10574407.5701-220.01 0.0     
   10575397.5932-220.0040.0     
   10576387.6   -220.0  0.0     
   10577377.6   -220.0  0.0     
   10578367.6   -220.0  0.0     
   10579393.4   -230.0  0.0     
   10580399.2   -240.0  0.0     
   10581403.3928-230.0040.0     
   10582413.3686-230.0110.0     
   10583409.1925-240.0040.0     
   10584419.1672-240.0110.0     
   10585373.4   -230.0  0.0     
   10586383.4   -230.0  0.0     
   10587379.2   -240.0  0.0     
   10588389.2   -240.0  0.0     
   10589376.0   -200.0  0.0     
   10590381.8   -210.0  0.0     
   10591385.9938-200.0040.0     
   10592395.9729-200.0090.0     
   10593391.7935-210.0040.0     
   10594401.7715-210.01 0.0     
   10595356.0   -200.0  0.0     
   10596366.0   -200.0  0.0     
   10597361.8   -210.0  0.0     
   10598371.8   -210.0  0.0     
   10599191.2   -140.0  0.0     
   10600197.0   -150.0  0.0     
   10601202.8   -160.0  0.0     
   10602208.6   -170.0  0.0     
   10603214.4   -180.0  0.0     
   10604220.2   -190.0  0.0     
   10605226.0   -200.0  0.0     
   10606231.8   -210.0  0.0     
   10607237.6   -220.0  0.0     
   10608243.4   -230.0  0.0     
   10609249.2   -240.0  0.0     
   10610230.2   -190.0  0.0     
   10611240.2   -190.0  0.0     
   10612250.2   -190.0  0.0     
   10613260.2   -190.0  0.0     
   10614270.2   -190.0  0.0     
   10615244.4   -180.0  0.0     
   10616238.6   -170.0  0.0     
   10617232.8   -160.0  0.0     
   10618227.0   -150.0  0.0     
   10619221.2   -140.0  0.0     
   10620222.8   -160.0  0.0     
   10621212.8   -160.0  0.0     
   10622228.6   -170.0  0.0     
   10623234.4   -180.0  0.0     
   10624218.6   -170.0  0.0     
   10625224.4   -180.0  0.0     
   10626211.2   -140.0  0.0     
   10627217.0   -150.0  0.0     
   10628201.2   -140.0  0.0     
   10629207.0   -150.0  0.0     
   10630252.8   -160.0  0.0     
   10631242.8   -160.0  0.0     
   10632258.6   -170.0  0.0     
   10633264.4   -180.0  0.0     
   10634248.6   -170.0  0.0     
   10635254.4   -180.0  0.0     
   10636241.2   -140.0  0.0     
   10637247.0   -150.0  0.0     
   10638231.2   -140.0  0.0     
   10639237.0   -150.0  0.0     
   10640279.2   -240.0  0.0     
   10641273.4   -230.0  0.0     
   10642267.6   -220.0  0.0     
   10643261.8   -210.0  0.0     
   10644256.0   -200.0  0.0     
   10645257.6   -220.0  0.0     
   10646247.6   -220.0  0.0     
   10647263.4   -230.0  0.0     
   10648269.2   -240.0  0.0     
   10649253.4   -230.0  0.0     
   10650259.2   -240.0  0.0     
   10651246.0   -200.0  0.0     
   10652251.8   -210.0  0.0     
   10653236.0   -200.0  0.0     
   10654241.8   -210.0  0.0     
   10655287.6   -220.0  0.0     
   10656277.6   -220.0  0.0     
   10657293.4   -230.0  0.0     
   10658299.2   -240.0  0.0     
   10659283.4   -230.0  0.0     
   10660289.2   -240.0  0.0     
   10661276.0   -200.0  0.0     
   10662281.8   -210.0  0.0     
   10663266.0   -200.0  0.0     
   10664271.8   -210.0  0.0     
   10665160.2   -190.0  0.0     
   10666170.2   -190.0  0.0     
   10667180.2   -190.0  0.0     
   10668190.2   -190.0  0.0     
   10669200.2   -190.0  0.0     
   10670210.2   -190.0  0.0     
   10671174.4   -180.0  0.0     
   10672168.6   -170.0  0.0     
   10673162.8   -160.0  0.0     
   10674157.0   -150.0  0.0     
   10675151.2   -140.0  0.0     
   10676152.8   -160.0  0.0     
   10677142.8   -160.0  0.0     
   10678158.6   -170.0  0.0     
   10679164.4   -180.0  0.0     
   10680148.6   -170.0  0.0     
   10681154.4   -180.0  0.0     
   10682141.2   -140.0  0.0     
   10683147.0   -150.0  0.0     
   10684131.2   -140.0  0.0     
   10685137.0   -150.0  0.0     
   10686192.8   -160.0  0.0     
   10687182.8   -160.0  0.0     
   10688172.8   -160.0  0.0     
   10689188.6   -170.0  0.0     
   10690194.4   -180.0  0.0     
   10691198.6   -170.0  0.0     
   10692204.4   -180.0  0.0     
   10693178.6   -170.0  0.0     
   10694184.4   -180.0  0.0     
   10695171.2   -140.0  0.0     
   10696177.0   -150.0  0.0     
   10697181.2   -140.0  0.0     
   10698187.0   -150.0  0.0     
   10699161.2   -140.0  0.0     
   10700167.0   -150.0  0.0     
   10701209.2   -240.0  0.0     
   10702203.4   -230.0  0.0     
   10703197.6   -220.0  0.0     
   10704191.8   -210.0  0.0     
   10705186.0   -200.0  0.0     
   10706187.6   -220.0  0.0     
   10707177.6   -220.0  0.0     
   10708193.4   -230.0  0.0     
   10709199.2   -240.0  0.0     
   10710183.4   -230.0  0.0     
   10711189.2   -240.0  0.0     
   10712176.0   -200.0  0.0     
   10713181.8   -210.0  0.0     
   10714166.0   -200.0  0.0     
   10715171.8   -210.0  0.0     
   10716227.6   -220.0  0.0     
   10717217.6   -220.0  0.0     
   10718207.6   -220.0  0.0     
   10719223.4   -230.0  0.0     
   10720229.2   -240.0  0.0     
   10721233.4   -230.0  0.0     
   10722239.2   -240.0  0.0     
   10723213.4   -230.0  0.0     
   10724219.2   -240.0  0.0     
   10725206.0   -200.0  0.0     
   10726211.8   -210.0  0.0     
   10727216.0   -200.0  0.0     
   10728221.8   -210.0  0.0     
   10729196.0   -200.0  0.0     
   10730201.8   -210.0  0.0     
   10731175.8   -10.0   0.0     
   10732181.6   -20.0   0.0     
   10733187.4   -30.0   0.0     
   10734193.2   -40.0   0.0     
   10735199.0   -50.0   0.0     
   10736204.8   -60.0   0.0     
   10737210.6   -70.0   0.0     
   10738216.4   -80.0   0.0     
   10739222.2   -90.0   0.0     
   10740228.0   -100.0  0.0     
   10741233.8   -110.0  0.0     
   10742239.6   -120.0  0.0     
   10743214.8   -60.0   0.0     
   10744224.8   -60.0   0.0     
   10745234.8   -60.0   0.0     
   10746244.8   -60.0   0.0     
   10747254.8   -60.0   0.0     
   10748264.8   -60.0   0.0     
   10749274.8   -60.0   0.0     
   10750284.8   -60.0   0.0     
   10751294.8   -60.0   0.0     
   10752304.7984-60.00070.0     
   10753314.7927-60.00190.0     
   10754259.0   -50.0   0.0     
   10755253.2   -40.0   0.0     
   10756247.4   -30.0   0.0     
   10757241.6   -20.0   0.0     
   10758235.8   -10.0   0.0     
   10759237.4   -30.0   0.0     
   10760227.4   -30.0   0.0     
   10761217.4   -30.0   0.0     
   10762207.4   -30.0   0.0     
   10763197.4   -30.0   0.0     
   10764223.2   -40.0   0.0     
   10765229.0   -50.0   0.0     
   10766233.2   -40.0   0.0     
   10767243.2   -40.0   0.0     
   10768239.0   -50.0   0.0     
   10769249.0   -50.0   0.0     
   10770203.2   -40.0   0.0     
   10771213.2   -40.0   0.0     
   10772209.0   -50.0   0.0     
   10773219.0   -50.0   0.0     
   10774205.8   -10.0   0.0     
   10775211.6   -20.0   0.0     
   10776215.8   -10.0   0.0     
   10777225.8   -10.0   0.0     
   10778221.6   -20.0   0.0     
   10779231.6   -20.0   0.0     
   10780185.8   -10.0   0.0     
   10781195.8   -10.0   0.0     
   10782191.6   -20.0   0.0     
   10783201.6   -20.0   0.0     
   10784297.3969-30.00040.0     
   10785287.3994-30.00020.0     
   10786277.4   -30.0   0.0     
   10787267.4   -30.0   0.0     
   10788257.4   -30.0   0.0     
   10789283.2   -40.0   0.0     
   10790289.0   -50.0   0.0     
   10791293.1991-40.00040.0     
   10792303.1955-40.00090.0     
   10793298.9988-50.00060.0     
   10794308.9941-50.00140.0     
   10795263.2   -40.0   0.0     
   10796273.2   -40.0   0.0     
   10797269.0   -50.0   0.0     
   10798279.0   -50.0   0.0     
   10799265.8   -10.0   0.0     
   10800271.6   -20.0   0.0     
   10801275.7998-10.00010.0     
   10802285.799 -10.00020.0     
   10803281.5997-20.00010.0     
   10804291.5982-20.00020.0     
   10805245.8   -10.0   0.0     
   10806255.8   -10.0   0.0     
   10807251.6   -20.0   0.0     
   10808261.6   -20.0   0.0     
   10809299.6   -120.0  0.0     
   10810293.8   -110.0  0.0     
   10811288.0   -100.0  0.0     
   10812282.2   -90.0   0.0     
   10813276.4   -80.0   0.0     
   10814270.6   -70.0   0.0     
   10815278.0   -100.0  0.0     
   10816268.0   -100.0  0.0     
   10817258.0   -100.0  0.0     
   10818248.0   -100.0  0.0     
   10819238.0   -100.0  0.0     
   10820263.8   -110.0  0.0     
   10821269.6   -120.0  0.0     
   10822273.8   -110.0  0.0     
   10823283.8   -110.0  0.0     
   10824279.6   -120.0  0.0     
   10825289.6   -120.0  0.0     
   10826243.8   -110.0  0.0     
   10827253.8   -110.0  0.0     
   10828249.6   -120.0  0.0     
   10829259.6   -120.0  0.0     
   10830240.6   -70.0   0.0     
   10831246.4   -80.0   0.0     
   10832252.2   -90.0   0.0     
   10833256.4   -80.0   0.0     
   10834266.4   -80.0   0.0     
   10835250.6   -70.0   0.0     
   10836260.6   -70.0   0.0     
   10837262.2   -90.0   0.0     
   10838272.2   -90.0   0.0     
   10839226.4   -80.0   0.0     
   10840236.4   -80.0   0.0     
   10841220.6   -70.0   0.0     
   10842230.6   -70.0   0.0     
   10843232.2   -90.0   0.0     
   10844242.2   -90.0   0.0     
   10845337.987 -100.0040.0     
   10846327.9971-100.0020.0     
   10847318.0   -100.0  0.0     
   10848308.0   -100.0  0.0     
   10849298.0   -100.0  0.0     
   10850323.8   -110.0  0.0     
   10851329.6   -120.0  0.0     
   10852333.7968-110.0020.0     
   10853343.7856-110.0040.0     
   10854339.5965-120.0020.0     
   10855349.5842-120.0050.0     
   10856303.8   -110.0  0.0     
   10857313.8   -110.0  0.0     
   10858309.6   -120.0  0.0     
   10859319.6   -120.0  0.0     
   10860300.6   -70.0   0.0     
   10861306.4   -80.0   0.0     
   10862312.2   -90.0   0.0     
   10863316.3978-80.00110.0     
   10864326.3899-80.00290.0     
   10865310.5981-70.00090.0     
   10866320.5913-70.00240.0     
   10867322.1974-90.00130.0     
   10868332.1884-90.00350.0     
   10869286.4   -80.0   0.0     
   10870296.4   -80.0   0.0     
   10871280.6   -70.0   0.0     
   10872290.6   -70.0   0.0     
   10873292.2   -90.0   0.0     
   10874302.2   -90.0   0.0     
   1087584.8    -60.0   0.0     
   1087694.8    -60.0   0.0     
   10877104.8   -60.0   0.0     
   10878114.8   -60.0   0.0     
   10879124.8   -60.0   0.0     
   10880134.8   -60.0   0.0     
   10881144.8   -60.0   0.0     
   10882154.8   -60.0   0.0     
   10883164.8   -60.0   0.0     
   10884174.8   -60.0   0.0     
   10885184.8   -60.0   0.0     
   10886194.8   -60.0   0.0     
   10887129.0   -50.0   0.0     
   10888123.2   -40.0   0.0     
   10889117.4   -30.0   0.0     
   10890111.6   -20.0   0.0     
   10891105.8   -10.0   0.0     
   10892107.4   -30.0   0.0     
   1089397.4    -30.0   0.0     
   1089487.4    -30.0   0.0     
   1089577.4    -30.0   0.0     
   1089667.4    -30.0   0.0     
   1089793.2    -40.0   0.0     
   1089899.0    -50.0   0.0     
   10899103.2   -40.0   0.0     
   10900113.2   -40.0   0.0     
   10901109.0   -50.0   0.0     
   10902119.0   -50.0   0.0     
   1090373.2    -40.0   0.0     
   1090483.2    -40.0   0.0     
   1090579.0    -50.0   0.0     
   1090689.0    -50.0   0.0     
   1090775.8    -10.0   0.0     
   1090881.6    -20.0   0.0     
   1090985.8    -10.0   0.0     
   1091095.8    -10.0   0.0     
   1091191.6    -20.0   0.0     
   10912101.6   -20.0   0.0     
   1091355.8    -10.0   0.0     
   1091465.8    -10.0   0.0     
   1091561.6    -20.0   0.0     
   1091671.6    -20.0   0.0     
   10917159.0   -50.0   0.0     
   10918153.2   -40.0   0.0     
   10919147.4   -30.0   0.0     
   10920141.6   -20.0   0.0     
   10921135.8   -10.0   0.0     
   10922137.4   -30.0   0.0     
   10923127.4   -30.0   0.0     
   10924143.2   -40.0   0.0     
   10925149.0   -50.0   0.0     
   10926133.2   -40.0   0.0     
   10927139.0   -50.0   0.0     
   10928125.8   -10.0   0.0     
   10929131.6   -20.0   0.0     
   10930115.8   -10.0   0.0     
   10931121.6   -20.0   0.0     
   10932177.4   -30.0   0.0     
   10933167.4   -30.0   0.0     
   10934157.4   -30.0   0.0     
   10935173.2   -40.0   0.0     
   10936179.0   -50.0   0.0     
   10937183.2   -40.0   0.0     
   10938189.0   -50.0   0.0     
   10939163.2   -40.0   0.0     
   10940169.0   -50.0   0.0     
   10941155.8   -10.0   0.0     
   10942161.6   -20.0   0.0     
   10943165.8   -10.0   0.0     
   10944171.6   -20.0   0.0     
   10945145.8   -10.0   0.0     
   10946151.6   -20.0   0.0     
   10947169.6   -120.0  0.0     
   10948163.8   -110.0  0.0     
   10949158.0   -100.0  0.0     
   10950152.2   -90.0   0.0     
   10951146.4   -80.0   0.0     
   10952140.6   -70.0   0.0     
   10953148.0   -100.0  0.0     
   10954138.0   -100.0  0.0     
   10955128.0   -100.0  0.0     
   10956118.0   -100.0  0.0     
   10957108.0   -100.0  0.0     
   10958133.8   -110.0  0.0     
   10959139.6   -120.0  0.0     
   10960143.8   -110.0  0.0     
   10961153.8   -110.0  0.0     
   10962149.6   -120.0  0.0     
   10963159.6   -120.0  0.0     
   10964113.8   -110.0  0.0     
   10965123.8   -110.0  0.0     
   10966119.6   -120.0  0.0     
   10967129.6   -120.0  0.0     
   10968110.6   -70.0   0.0     
   10969116.4   -80.0   0.0     
   10970122.2   -90.0   0.0     
   10971126.4   -80.0   0.0     
   10972136.4   -80.0   0.0     
   10973120.6   -70.0   0.0     
   10974130.6   -70.0   0.0     
   10975132.2   -90.0   0.0     
   10976142.2   -90.0   0.0     
   1097796.4    -80.0   0.0     
   10978106.4   -80.0   0.0     
   1097990.6    -70.0   0.0     
   10980100.6   -70.0   0.0     
   10981102.2   -90.0   0.0     
   10982112.2   -90.0   0.0     
   10983218.0   -100.0  0.0     
   10984208.0   -100.0  0.0     
   10985198.0   -100.0  0.0     
   10986188.0   -100.0  0.0     
   10987178.0   -100.0  0.0     
   10988168.0   -100.0  0.0     
   10989203.8   -110.0  0.0     
   10990209.6   -120.0  0.0     
   10991213.8   -110.0  0.0     
   10992223.8   -110.0  0.0     
   10993219.6   -120.0  0.0     
   10994229.6   -120.0  0.0     
   10995183.8   -110.0  0.0     
   10996189.6   -120.0  0.0     
   10997193.8   -110.0  0.0     
   10998199.6   -120.0  0.0     
   10999173.8   -110.0  0.0     
   11000179.6   -120.0  0.0     
   11001180.6   -70.0   0.0     
   11002186.4   -80.0   0.0     
   11003192.2   -90.0   0.0     
   11004196.4   -80.0   0.0     
   11005206.4   -80.0   0.0     
   11006190.6   -70.0   0.0     
   11007200.6   -70.0   0.0     
   11008202.2   -90.0   0.0     
   11009212.2   -90.0   0.0     
   11010156.4   -80.0   0.0     
   11011166.4   -80.0   0.0     
   11012176.4   -80.0   0.0     
   11013160.6   -70.0   0.0     
   11014150.6   -70.0   0.0     
   11015170.6   -70.0   0.0     
   11016172.2   -90.0   0.0     
   11017162.2   -90.0   0.0     
   11018182.2   -90.0   0.0     
   11019324.2   -490.0  0.0     
   11020318.4   -480.0  0.0     
   11021312.6   -470.0  0.0     
   11022306.8   -460.0  0.0     
   11023301.0   -450.0  0.0     
   11024295.2   -440.0  0.0     
   11025289.4   -430.0  0.0     
   11026283.6   -420.0  0.0     
   11027277.8   -410.0  0.0     
   11028272.0   -400.0  0.0     
   11029266.2   -390.0  0.0     
   11030260.4   -380.0  0.0     
   11031254.6   -370.0  0.0     
   11032248.8   -360.0  0.0     
   11033243.0   -350.0  0.0     
   11034237.2   -340.0  0.0     
   11035231.4   -330.0  0.0     
   11036225.6   -320.0  0.0     
   11037219.8   -310.0  0.0     
   11038214.0   -300.0  0.0     
   11039208.2   -290.0  0.0     
   11040202.4   -280.0  0.0     
   11041196.6   -270.0  0.0     
   11042190.8   -260.0  0.0     
   11043250.4   -380.0  0.0     
   11044240.4   -380.0  0.0     
   11045230.4   -380.0  0.0     
   11046220.4   -380.0  0.0     
   11047210.4   -380.0  0.0     
   11048200.4   -380.0  0.0     
   11049190.4   -380.0  0.0     
   11050180.4   -380.0  0.0     
   11051170.4   -380.0  0.0     
   11052160.4   -380.0  0.0     
   11053150.4   -380.0  0.0     
   11054140.4   -380.0  0.0     
   11055130.4   -380.0  0.0     
   11056120.4   -380.0  0.0     
   11057110.4   -380.0  0.0     
   11058100.4   -380.0  0.0     
   1105990.4    -380.0  0.0     
   1106080.4    -380.0  0.0     
   1106170.4    -380.0  0.0     
   1106260.4    -380.0  0.0     
   1106350.4    -380.0  0.0     
   1106440.4    -380.0  0.0     
   1106530.4    -380.0  0.0     
   11066146.2   -390.0  0.0     
   11067152.0   -400.0  0.0     
   11068157.8   -410.0  0.0     
   11069163.6   -420.0  0.0     
   11070169.4   -430.0  0.0     
   11071175.2   -440.0  0.0     
   11072181.0   -450.0  0.0     
   11073186.8   -460.0  0.0     
   11074192.6   -470.0  0.0     
   11075198.4   -480.0  0.0     
   11076204.2   -490.0  0.0     
   11077185.2   -440.0  0.0     
   11078195.2   -440.0  0.0     
   11079205.2   -440.0  0.0     
   11080215.2   -440.0  0.0     
   11081225.2   -440.0  0.0     
   11082235.2   -440.0  0.0     
   11083245.2   -440.0  0.0     
   11084255.2   -440.0  0.0     
   11085265.2   -440.0  0.0     
   11086275.2   -440.0  0.0     
   11087285.2   -440.0  0.0     
   11088229.4   -430.0  0.0     
   11089223.6   -420.0  0.0     
   11090217.8   -410.0  0.0     
   11091212.0   -400.0  0.0     
   11092206.2   -390.0  0.0     
   11093207.8   -410.0  0.0     
   11094197.8   -410.0  0.0     
   11095187.8   -410.0  0.0     
   11096177.8   -410.0  0.0     
   11097167.8   -410.0  0.0     
   11098193.6   -420.0  0.0     
   11099199.4   -430.0  0.0     
   11100203.6   -420.0  0.0     
   11101213.6   -420.0  0.0     
   11102209.4   -430.0  0.0     
   11103219.4   -430.0  0.0     
   11104173.6   -420.0  0.0     
   11105183.6   -420.0  0.0     
   11106179.4   -430.0  0.0     
   11107189.4   -430.0  0.0     
   11108176.2   -390.0  0.0     
   11109182.0   -400.0  0.0     
   11110186.2   -390.0  0.0     
   11111196.2   -390.0  0.0     
   11112192.0   -400.0  0.0     
   11113202.0   -400.0  0.0     
   11114156.2   -390.0  0.0     
   11115166.2   -390.0  0.0     
   11116162.0   -400.0  0.0     
   11117172.0   -400.0  0.0     
   11118267.8   -410.0  0.0     
   11119257.8   -410.0  0.0     
   11120247.8   -410.0  0.0     
   11121237.8   -410.0  0.0     
   11122227.8   -410.0  0.0     
   11123253.6   -420.0  0.0     
   11124259.4   -430.0  0.0     
   11125263.6   -420.0  0.0     
   11126273.6   -420.0  0.0     
   11127269.4   -430.0  0.0     
   11128279.4   -430.0  0.0     
   11129233.6   -420.0  0.0     
   11130243.6   -420.0  0.0     
   11131239.4   -430.0  0.0     
   11132249.4   -430.0  0.0     
   11133236.2   -390.0  0.0     
   11134242.0   -400.0  0.0     
   11135246.2   -390.0  0.0     
   11136256.2   -390.0  0.0     
   11137252.0   -400.0  0.0     
   11138262.0   -400.0  0.0     
   11139216.2   -390.0  0.0     
   11140226.2   -390.0  0.0     
   11141222.0   -400.0  0.0     
   11142232.0   -400.0  0.0     
   11143264.2   -490.0  0.0     
   11144258.4   -480.0  0.0     
   11145252.6   -470.0  0.0     
   11146246.8   -460.0  0.0     
   11147241.0   -450.0  0.0     
   11148242.6   -470.0  0.0     
   11149232.6   -470.0  0.0     
   11150222.6   -470.0  0.0     
   11151212.6   -470.0  0.0     
   11152202.6   -470.0  0.0     
   11153228.4   -480.0  0.0     
   11154234.2   -490.0  0.0     
   11155238.4   -480.0  0.0     
   11156248.4   -480.0  0.0     
   11157244.2   -490.0  0.0     
   11158254.2   -490.0  0.0     
   11159208.4   -480.0  0.0     
   11160218.4   -480.0  0.0     
   11161214.2   -490.0  0.0     
   11162224.2   -490.0  0.0     
   11163211.0   -450.0  0.0     
   11164216.8   -460.0  0.0     
   11165221.0   -450.0  0.0     
   11166231.0   -450.0  0.0     
   11167226.8   -460.0  0.0     
   11168236.8   -460.0  0.0     
   11169191.0   -450.0  0.0     
   11170201.0   -450.0  0.0     
   11171196.8   -460.0  0.0     
   11172206.8   -460.0  0.0     
   11173302.6   -470.0  0.0     
   11174292.6   -470.0  0.0     
   11175282.6   -470.0  0.0     
   11176272.6   -470.0  0.0     
   11177262.6   -470.0  0.0     
   11178288.4   -480.0  0.0     
   11179294.2   -490.0  0.0     
   11180298.4   -480.0  0.0     
   11181308.4   -480.0  0.0     
   11182304.2   -490.0  0.0     
   11183314.2   -490.0  0.0     
   11184268.4   -480.0  0.0     
   11185278.4   -480.0  0.0     
   11186274.2   -490.0  0.0     
   11187284.2   -490.0  0.0     
   11188271.0   -450.0  0.0     
   11189276.8   -460.0  0.0     
   11190281.0   -450.0  0.0     
   11191291.0   -450.0  0.0     
   11192286.8   -460.0  0.0     
   11193296.8   -460.0  0.0     
   11194251.0   -450.0  0.0     
   11195261.0   -450.0  0.0     
   11196256.8   -460.0  0.0     
   11197266.8   -460.0  0.0     
   1119865.2    -440.0  0.0     
   1119975.2    -440.0  0.0     
   1120085.2    -440.0  0.0     
   1120195.2    -440.0  0.0     
   11202105.2   -440.0  0.0     
   11203115.2   -440.0  0.0     
   11204125.2   -440.0  0.0     
   11205135.2   -440.0  0.0     
   11206145.2   -440.0  0.0     
   11207155.2   -440.0  0.0     
   11208165.2   -440.0  0.0     
   11209109.4   -430.0  0.0     
   11210103.6   -420.0  0.0     
   1121197.8    -410.0  0.0     
   1121292.0    -400.0  0.0     
   1121386.2    -390.0  0.0     
   1121487.8    -410.0  0.0     
   1121577.8    -410.0  0.0     
   1121667.8    -410.0  0.0     
   1121757.8    -410.0  0.0     
   1121847.8    -410.0  0.0     
   1121973.6    -420.0  0.0     
   1122079.4    -430.0  0.0     
   1122183.6    -420.0  0.0     
   1122293.6    -420.0  0.0     
   1122389.4    -430.0  0.0     
   1122499.4    -430.0  0.0     
   1122553.6    -420.0  0.0     
   1122663.6    -420.0  0.0     
   1122759.4    -430.0  0.0     
   1122869.4    -430.0  0.0     
   1122956.2    -390.0  0.0     
   1123062.0    -400.0  0.0     
   1123166.2    -390.0  0.0     
   1123276.2    -390.0  0.0     
   1123372.0    -400.0  0.0     
   1123482.0    -400.0  0.0     
   1123536.2    -390.0  0.0     
   1123646.2    -390.0  0.0     
   1123742.0    -400.0  0.0     
   1123852.0    -400.0  0.0     
   11239147.8   -410.0  0.0     
   11240137.8   -410.0  0.0     
   11241127.8   -410.0  0.0     
   11242117.8   -410.0  0.0     
   11243107.8   -410.0  0.0     
   11244133.6   -420.0  0.0     
   11245139.4   -430.0  0.0     
   11246143.6   -420.0  0.0     
   11247153.6   -420.0  0.0     
   11248149.4   -430.0  0.0     
   11249159.4   -430.0  0.0     
   11250113.6   -420.0  0.0     
   11251123.6   -420.0  0.0     
   11252119.4   -430.0  0.0     
   11253129.4   -430.0  0.0     
   11254116.2   -390.0  0.0     
   11255122.0   -400.0  0.0     
   11256126.2   -390.0  0.0     
   11257136.2   -390.0  0.0     
   11258132.0   -400.0  0.0     
   11259142.0   -400.0  0.0     
   1126096.2    -390.0  0.0     
   11261106.2   -390.0  0.0     
   11262102.0   -400.0  0.0     
   11263112.0   -400.0  0.0     
   11264144.2   -490.0  0.0     
   11265138.4   -480.0  0.0     
   11266132.6   -470.0  0.0     
   11267126.8   -460.0  0.0     
   11268121.0   -450.0  0.0     
   11269122.6   -470.0  0.0     
   11270112.6   -470.0  0.0     
   11271102.6   -470.0  0.0     
   1127292.6    -470.0  0.0     
   1127382.6    -470.0  0.0     
   11274108.4   -480.0  0.0     
   11275114.2   -490.0  0.0     
   11276118.4   -480.0  0.0     
   11277128.4   -480.0  0.0     
   11278124.2   -490.0  0.0     
   11279134.2   -490.0  0.0     
   1128088.4    -480.0  0.0     
   1128198.4    -480.0  0.0     
   1128294.2    -490.0  0.0     
   11283104.2   -490.0  0.0     
   1128491.0    -450.0  0.0     
   1128596.8    -460.0  0.0     
   11286101.0   -450.0  0.0     
   11287111.0   -450.0  0.0     
   11288106.8   -460.0  0.0     
   11289116.8   -460.0  0.0     
   1129071.0    -450.0  0.0     
   1129181.0    -450.0  0.0     
   1129276.8    -460.0  0.0     
   1129386.8    -460.0  0.0     
   11294182.6   -470.0  0.0     
   11295172.6   -470.0  0.0     
   11296162.6   -470.0  0.0     
   11297152.6   -470.0  0.0     
   11298142.6   -470.0  0.0     
   11299168.4   -480.0  0.0     
   11300174.2   -490.0  0.0     
   11301178.4   -480.0  0.0     
   11302188.4   -480.0  0.0     
   11303184.2   -490.0  0.0     
   11304194.2   -490.0  0.0     
   11305148.4   -480.0  0.0     
   11306158.4   -480.0  0.0     
   11307154.2   -490.0  0.0     
   11308164.2   -490.0  0.0     
   11309151.0   -450.0  0.0     
   11310156.8   -460.0  0.0     
   11311161.0   -450.0  0.0     
   11312171.0   -450.0  0.0     
   11313166.8   -460.0  0.0     
   11314176.8   -460.0  0.0     
   11315131.0   -450.0  0.0     
   11316141.0   -450.0  0.0     
   11317136.8   -460.0  0.0     
   11318146.8   -460.0  0.0     
   1131970.8    -260.0  0.0     
   1132076.6    -270.0  0.0     
   1132182.4    -280.0  0.0     
   1132288.2    -290.0  0.0     
   1132394.0    -300.0  0.0     
   1132499.8    -310.0  0.0     
   11325105.6   -320.0  0.0     
   11326111.4   -330.0  0.0     
   11327117.2   -340.0  0.0     
   11328123.0   -350.0  0.0     
   11329128.8   -360.0  0.0     
   11330134.6   -370.0  0.0     
   11331109.8   -310.0  0.0     
   11332119.8   -310.0  0.0     
   11333129.8   -310.0  0.0     
   11334139.8   -310.0  0.0     
   11335149.8   -310.0  0.0     
   11336159.8   -310.0  0.0     
   11337169.8   -310.0  0.0     
   11338179.8   -310.0  0.0     
   11339189.8   -310.0  0.0     
   11340199.8   -310.0  0.0     
   11341209.8   -310.0  0.0     
   11342154.0   -300.0  0.0     
   11343148.2   -290.0  0.0     
   11344142.4   -280.0  0.0     
   11345136.6   -270.0  0.0     
   11346130.8   -260.0  0.0     
   11347132.4   -280.0  0.0     
   11348122.4   -280.0  0.0     
   11349112.4   -280.0  0.0     
   11350102.4   -280.0  0.0     
   1135192.4    -280.0  0.0     
   11352118.2   -290.0  0.0     
   11353124.0   -300.0  0.0     
   11354128.2   -290.0  0.0     
   11355138.2   -290.0  0.0     
   11356134.0   -300.0  0.0     
   11357144.0   -300.0  0.0     
   1135898.2    -290.0  0.0     
   11359108.2   -290.0  0.0     
   11360104.0   -300.0  0.0     
   11361114.0   -300.0  0.0     
   11362100.8   -260.0  0.0     
   11363106.6   -270.0  0.0     
   11364110.8   -260.0  0.0     
   11365120.8   -260.0  0.0     
   11366116.6   -270.0  0.0     
   11367126.6   -270.0  0.0     
   1136880.8    -260.0  0.0     
   1136990.8    -260.0  0.0     
   1137086.6    -270.0  0.0     
   1137196.6    -270.0  0.0     
   11372192.4   -280.0  0.0     
   11373182.4   -280.0  0.0     
   11374172.4   -280.0  0.0     
   11375162.4   -280.0  0.0     
   11376152.4   -280.0  0.0     
   11377178.2   -290.0  0.0     
   11378184.0   -300.0  0.0     
   11379188.2   -290.0  0.0     
   11380198.2   -290.0  0.0     
   11381194.0   -300.0  0.0     
   11382204.0   -300.0  0.0     
   11383158.2   -290.0  0.0     
   11384168.2   -290.0  0.0     
   11385164.0   -300.0  0.0     
   11386174.0   -300.0  0.0     
   11387160.8   -260.0  0.0     
   11388166.6   -270.0  0.0     
   11389170.8   -260.0  0.0     
   11390180.8   -260.0  0.0     
   11391176.6   -270.0  0.0     
   11392186.6   -270.0  0.0     
   11393140.8   -260.0  0.0     
   11394150.8   -260.0  0.0     
   11395146.6   -270.0  0.0     
   11396156.6   -270.0  0.0     
   11397194.6   -370.0  0.0     
   11398188.8   -360.0  0.0     
   11399183.0   -350.0  0.0     
   11400177.2   -340.0  0.0     
   11401171.4   -330.0  0.0     
   11402165.6   -320.0  0.0     
   11403173.0   -350.0  0.0     
   11404163.0   -350.0  0.0     
   11405153.0   -350.0  0.0     
   11406143.0   -350.0  0.0     
   11407133.0   -350.0  0.0     
   11408158.8   -360.0  0.0     
   11409164.6   -370.0  0.0     
   11410168.8   -360.0  0.0     
   11411178.8   -360.0  0.0     
   11412174.6   -370.0  0.0     
   11413184.6   -370.0  0.0     
   11414138.8   -360.0  0.0     
   11415148.8   -360.0  0.0     
   11416144.6   -370.0  0.0     
   11417154.6   -370.0  0.0     
   11418135.6   -320.0  0.0     
   11419141.4   -330.0  0.0     
   11420147.2   -340.0  0.0     
   11421151.4   -330.0  0.0     
   11422161.4   -330.0  0.0     
   11423145.6   -320.0  0.0     
   11424155.6   -320.0  0.0     
   11425157.2   -340.0  0.0     
   11426167.2   -340.0  0.0     
   11427121.4   -330.0  0.0     
   11428131.4   -330.0  0.0     
   11429115.6   -320.0  0.0     
   11430125.6   -320.0  0.0     
   11431127.2   -340.0  0.0     
   11432137.2   -340.0  0.0     
   11433233.0   -350.0  0.0     
   11434223.0   -350.0  0.0     
   11435213.0   -350.0  0.0     
   11436203.0   -350.0  0.0     
   11437193.0   -350.0  0.0     
   11438218.8   -360.0  0.0     
   11439224.6   -370.0  0.0     
   11440228.8   -360.0  0.0     
   11441238.8   -360.0  0.0     
   11442234.6   -370.0  0.0     
   11443244.6   -370.0  0.0     
   11444198.8   -360.0  0.0     
   11445208.8   -360.0  0.0     
   11446204.6   -370.0  0.0     
   11447214.6   -370.0  0.0     
   11448195.6   -320.0  0.0     
   11449201.4   -330.0  0.0     
   11450207.2   -340.0  0.0     
   11451211.4   -330.0  0.0     
   11452221.4   -330.0  0.0     
   11453205.6   -320.0  0.0     
   11454215.6   -320.0  0.0     
   11455217.2   -340.0  0.0     
   11456227.2   -340.0  0.0     
   11457181.4   -330.0  0.0     
   11458191.4   -330.0  0.0     
   11459175.6   -320.0  0.0     
   11460185.6   -320.0  0.0     
   11461187.2   -340.0  0.0     
   11462197.2   -340.0  0.0     
   11463-10.2   -310.0  0.0     
   11464-0.2    -310.0  0.0     
   114659.8     -310.0  0.0     
   1146619.8    -310.0  0.0     
   1146729.8    -310.0  0.0     
   1146839.8    -310.0  0.0     
   1146949.8    -310.0  0.0     
   1147059.8    -310.0  0.0     
   1147169.8    -310.0  0.0     
   1147279.8    -310.0  0.0     
   1147389.8    -310.0  0.0     
   1147434.0    -300.0  0.0     
   1147528.2    -290.0  0.0     
   1147622.4    -280.0  0.0     
   1147716.6    -270.0  0.0     
   1147810.8    -260.0  0.0     
   1147912.4    -280.0  0.0     
   114802.4     -280.0  0.0     
   11481-7.6    -280.0  0.0     
   11482-17.6   -280.0  0.0     
   11483-27.6   -280.0  0.0     
   11484-1.8    -290.0  0.0     
   114854.0     -300.0  0.0     
   114868.2     -290.0  0.0     
   1148718.2    -290.0  0.0     
   1148814.0    -300.0  0.0     
   1148924.0    -300.0  0.0     
   11490-21.8   -290.0  0.0     
   11491-11.8   -290.0  0.0     
   11492-16.0   -300.0  0.0     
   11493-6.0    -300.0  0.0     
   11494-19.2   -260.0  0.0     
   11495-13.4   -270.0  0.0     
   11496-9.2    -260.0  0.0     
   114970.8     -260.0  0.0     
   11498-3.4    -270.0  0.0     
   114996.6     -270.0  0.0     
   11500-39.2   -260.0  0.0     
   11501-29.2   -260.0  0.0     
   11502-33.4   -270.0  0.0     
   11503-23.4   -270.0  0.0     
   1150472.4    -280.0  0.0     
   1150562.4    -280.0  0.0     
   1150652.4    -280.0  0.0     
   1150742.4    -280.0  0.0     
   1150832.4    -280.0  0.0     
   1150958.2    -290.0  0.0     
   1151064.0    -300.0  0.0     
   1151168.2    -290.0  0.0     
   1151278.2    -290.0  0.0     
   1151374.0    -300.0  0.0     
   1151484.0    -300.0  0.0     
   1151538.2    -290.0  0.0     
   1151648.2    -290.0  0.0     
   1151744.0    -300.0  0.0     
   1151854.0    -300.0  0.0     
   1151940.8    -260.0  0.0     
   1152046.6    -270.0  0.0     
   1152150.8    -260.0  0.0     
   1152260.8    -260.0  0.0     
   1152356.6    -270.0  0.0     
   1152466.6    -270.0  0.0     
   1152520.8    -260.0  0.0     
   1152630.8    -260.0  0.0     
   1152726.6    -270.0  0.0     
   1152836.6    -270.0  0.0     
   1152974.6    -370.0  0.0     
   1153068.8    -360.0  0.0     
   1153163.0    -350.0  0.0     
   1153257.2    -340.0  0.0     
   1153351.4    -330.0  0.0     
   1153445.6    -320.0  0.0     
   1153553.0    -350.0  0.0     
   1153643.0    -350.0  0.0     
   1153733.0    -350.0  0.0     
   1153823.0    -350.0  0.0     
   1153913.0    -350.0  0.0     
   1154038.8    -360.0  0.0     
   1154144.6    -370.0  0.0     
   1154248.8    -360.0  0.0     
   1154358.8    -360.0  0.0     
   1154454.6    -370.0  0.0     
   1154564.6    -370.0  0.0     
   1154618.8    -360.0  0.0     
   1154728.8    -360.0  0.0     
   1154824.6    -370.0  0.0     
   1154934.6    -370.0  0.0     
   1155015.6    -320.0  0.0     
   1155121.4    -330.0  0.0     
   1155227.2    -340.0  0.0     
   1155331.4    -330.0  0.0     
   1155441.4    -330.0  0.0     
   1155525.6    -320.0  0.0     
   1155635.6    -320.0  0.0     
   1155737.2    -340.0  0.0     
   1155847.2    -340.0  0.0     
   115591.4     -330.0  0.0     
   1156011.4    -330.0  0.0     
   11561-4.4    -320.0  0.0     
   115625.6     -320.0  0.0     
   115637.2     -340.0  0.0     
   1156417.2    -340.0  0.0     
   11565113.0   -350.0  0.0     
   11566103.0   -350.0  0.0     
   1156793.0    -350.0  0.0     
   1156883.0    -350.0  0.0     
   1156973.0    -350.0  0.0     
   1157098.8    -360.0  0.0     
   11571104.6   -370.0  0.0     
   11572108.8   -360.0  0.0     
   11573118.8   -360.0  0.0     
   11574114.6   -370.0  0.0     
   11575124.6   -370.0  0.0     
   1157678.8    -360.0  0.0     
   1157788.8    -360.0  0.0     
   1157884.6    -370.0  0.0     
   1157994.6    -370.0  0.0     
   1158075.6    -320.0  0.0     
   1158181.4    -330.0  0.0     
   1158287.2    -340.0  0.0     
   1158391.4    -330.0  0.0     
   11584101.4   -330.0  0.0     
   1158585.6    -320.0  0.0     
   1158695.6    -320.0  0.0     
   1158797.2    -340.0  0.0     
   11588107.2   -340.0  0.0     
   1158961.4    -330.0  0.0     
   1159071.4    -330.0  0.0     
   1159155.6    -320.0  0.0     
   1159265.6    -320.0  0.0     
   1159367.2    -340.0  0.0     
   1159477.2    -340.0  0.0     
   11595500.3607-380.0160.0     
   11596490.3905-380.0060.0     
   11597480.4   -380.0  0.0     
   11598470.4   -380.0  0.0     
   11599460.4   -380.0  0.0     
   11600450.4   -380.0  0.0     
   11601440.4   -380.0  0.0     
   11602430.4   -380.0  0.0     
   11603420.4   -380.0  0.0     
   11604410.4   -380.0  0.0     
   11605400.4   -380.0  0.0     
   11606390.4   -380.0  0.0     
   11607380.4   -380.0  0.0     
   11608370.4   -380.0  0.0     
   11609360.4   -380.0  0.0     
   11610350.4   -380.0  0.0     
   11611340.4   -380.0  0.0     
   11612330.4   -380.0  0.0     
   11613320.4   -380.0  0.0     
   11614310.4   -380.0  0.0     
   11615300.4   -380.0  0.0     
   11616290.4   -380.0  0.0     
   11617280.4   -380.0  0.0     
   11618270.4   -380.0  0.0     
   11619396.2   -390.0  0.0     
   11620402.0   -400.0  0.0     
   11621407.8   -410.0  0.0     
   11622413.6   -420.0  0.0     
   11623419.4   -430.0  0.0     
   11624425.2   -440.0  0.0     
   11625431.0   -450.0  0.0     
   11626436.8   -460.0  0.0     
   11627442.6   -470.0  0.0     
   11628448.4   -480.0  0.0     
   11629454.2   -490.0  0.0     
   11630435.2   -440.0  0.0     
   11631445.2   -440.0  0.0     
   11632455.2   -440.0  0.0     
   11633465.2   -440.0  0.0     
   11634475.2   -440.0  0.0     
   11635485.2   -440.0  0.0     
   11636495.2   -440.0  0.0     
   11637505.2   -440.0  0.0     
   11638515.2   -440.0  0.0     
   11639525.2005-440.0010.0     
   11640535.2036-440.0010.0     
   11641479.4   -430.0  0.0     
   11642473.6   -420.0  0.0     
   11643467.8   -410.0  0.0     
   11644462.0   -400.0  0.0     
   11645456.2   -390.0  0.0     
   11646457.8   -410.0  0.0     
   11647447.8   -410.0  0.0     
   11648437.8   -410.0  0.0     
   11649427.8   -410.0  0.0     
   11650417.8   -410.0  0.0     
   11651443.6   -420.0  0.0     
   11652449.4   -430.0  0.0     
   11653453.6   -420.0  0.0     
   11654463.6   -420.0  0.0     
   11655459.4   -430.0  0.0     
   11656469.4   -430.0  0.0     
   11657423.6   -420.0  0.0     
   11658433.6   -420.0  0.0     
   11659429.4   -430.0  0.0     
   11660439.4   -430.0  0.0     
   11661426.2   -390.0  0.0     
   11662432.0   -400.0  0.0     
   11663436.2   -390.0  0.0     
   11664446.2   -390.0  0.0     
   11665442.0   -400.0  0.0     
   11666452.0   -400.0  0.0     
   11667406.2   -390.0  0.0     
   11668416.2   -390.0  0.0     
   11669412.0   -400.0  0.0     
   11670422.0   -400.0  0.0     
   11671517.7829-410.0110.0     
   11672507.7953-410.0040.0     
   11673497.8   -410.0  0.0     
   11674487.8   -410.0  0.0     
   11675477.8   -410.0  0.0     
   11676503.6   -420.0  0.0     
   11677509.4   -430.0  0.0     
   11678513.5972-420.0030.0     
   11679523.5913-420.0080.0     
   11680519.3991-430.0020.0     
   11681529.3987-430.0040.0     
   11682483.6   -420.0  0.0     
   11683493.6   -420.0  0.0     
   11684489.4   -430.0  0.0     
   11685499.4   -430.0  0.0     
   11686486.2   -390.0  0.0     
   11687492.0   -400.0  0.0     
   11688496.1917-390.0060.0     
   11689506.1667-390.0160.0     
   11690501.9933-400.0050.0     
   11691511.9745-400.0140.0     
   11692466.2   -390.0  0.0     
   11693476.2   -390.0  0.0     
   11694472.0   -400.0  0.0     
   11695482.0   -400.0  0.0     
   11696514.2   -490.0  0.0     
   11697508.4   -480.0  0.0     
   11698502.6   -470.0  0.0     
   11699496.8   -460.0  0.0     
   11700491.0   -450.0  0.0     
   11701492.6   -470.0  0.0     
   11702482.6   -470.0  0.0     
   11703472.6   -470.0  0.0     
   11704462.6   -470.0  0.0     
   11705452.6   -470.0  0.0     
   11706478.4   -480.0  0.0     
   11707484.2   -490.0  0.0     
   11708488.4   -480.0  0.0     
   11709498.4   -480.0  0.0     
   11710494.2   -490.0  0.0     
   11711504.2   -490.0  0.0     
   11712458.4   -480.0  0.0     
   11713468.4   -480.0  0.0     
   11714464.2   -490.0  0.0     
   11715474.2   -490.0  0.0     
   11716461.0   -450.0  0.0     
   11717466.8   -460.0  0.0     
   11718471.0   -450.0  0.0     
   11719481.0   -450.0  0.0     
   11720476.8   -460.0  0.0     
   11721486.8   -460.0  0.0     
   11722441.0   -450.0  0.0     
   11723451.0   -450.0  0.0     
   11724446.8   -460.0  0.0     
   11725456.8   -460.0  0.0     
   11726552.6039-469.9980.0     
   11727542.601 -469.9990.0     
   11728532.6   -470.0  0.0     
   11729522.6   -470.0  0.0     
   11730512.6   -470.0  0.0     
   11731538.4   -480.0  0.0     
   11732544.2   -490.0  0.0     
   11733548.4008-479.9990.0     
   11734558.4029-479.9980.0     
   11735554.2005-490.0  0.0     
   11736564.2018-489.9990.0     
   11737518.4   -480.0  0.0     
   11738528.4   -480.0  0.0     
   11739524.2   -490.0  0.0     
   11740534.2   -490.0  0.0     
   11741521.0   -450.0  0.0     
   11742526.8   -460.0  0.0     
   11743531.0011-450.0  0.0     
   11744541.0052-449.9990.0     
   11745536.8012-459.9990.0     
   11746546.8049-459.9980.0     
   11747501.0   -450.0  0.0     
   11748511.0   -450.0  0.0     
   11749506.8   -460.0  0.0     
   11750516.8   -460.0  0.0     
   11751336.2   -390.0  0.0     
   11752342.0   -400.0  0.0     
   11753347.8   -410.0  0.0     
   11754353.6   -420.0  0.0     
   11755359.4   -430.0  0.0     
   11756365.2   -440.0  0.0     
   11757371.0   -450.0  0.0     
   11758376.8   -460.0  0.0     
   11759382.6   -470.0  0.0     
   11760388.4   -480.0  0.0     
   11761394.2   -490.0  0.0     
   11762375.2   -440.0  0.0     
   11763385.2   -440.0  0.0     
   11764395.2   -440.0  0.0     
   11765405.2   -440.0  0.0     
   11766415.2   -440.0  0.0     
   11767389.4   -430.0  0.0     
   11768383.6   -420.0  0.0     
   11769377.8   -410.0  0.0     
   11770372.0   -400.0  0.0     
   11771366.2   -390.0  0.0     
   11772367.8   -410.0  0.0     
   11773357.8   -410.0  0.0     
   11774373.6   -420.0  0.0     
   11775379.4   -430.0  0.0     
   11776363.6   -420.0  0.0     
   11777369.4   -430.0  0.0     
   11778356.2   -390.0  0.0     
   11779362.0   -400.0  0.0     
   11780346.2   -390.0  0.0     
   11781352.0   -400.0  0.0     
   11782397.8   -410.0  0.0     
   11783387.8   -410.0  0.0     
   11784403.6   -420.0  0.0     
   11785409.4   -430.0  0.0     
   11786393.6   -420.0  0.0     
   11787399.4   -430.0  0.0     
   11788386.2   -390.0  0.0     
   11789392.0   -400.0  0.0     
   11790376.2   -390.0  0.0     
   11791382.0   -400.0  0.0     
   11792424.2   -490.0  0.0     
   11793418.4   -480.0  0.0     
   11794412.6   -470.0  0.0     
   11795406.8   -460.0  0.0     
   11796401.0   -450.0  0.0     
   11797402.6   -470.0  0.0     
   11798392.6   -470.0  0.0     
   11799408.4   -480.0  0.0     
   11800414.2   -490.0  0.0     
   11801398.4   -480.0  0.0     
   11802404.2   -490.0  0.0     
   11803391.0   -450.0  0.0     
   11804396.8   -460.0  0.0     
   11805381.0   -450.0  0.0     
   11806386.8   -460.0  0.0     
   11807432.6   -470.0  0.0     
   11808422.6   -470.0  0.0     
   11809438.4   -480.0  0.0     
   11810444.2   -490.0  0.0     
   11811428.4   -480.0  0.0     
   11812434.2   -490.0  0.0     
   11813421.0   -450.0  0.0     
   11814426.8   -460.0  0.0     
   11815411.0   -450.0  0.0     
   11816416.8   -460.0  0.0     
   11817305.2   -440.0  0.0     
   11818315.2   -440.0  0.0     
   11819325.2   -440.0  0.0     
   11820335.2   -440.0  0.0     
   11821345.2   -440.0  0.0     
   11822355.2   -440.0  0.0     
   11823319.4   -430.0  0.0     
   11824313.6   -420.0  0.0     
   11825307.8   -410.0  0.0     
   11826302.0   -400.0  0.0     
   11827296.2   -390.0  0.0     
   11828297.8   -410.0  0.0     
   11829287.8   -410.0  0.0     
   11830303.6   -420.0  0.0     
   11831309.4   -430.0  0.0     
   11832293.6   -420.0  0.0     
   11833299.4   -430.0  0.0     
   11834286.2   -390.0  0.0     
   11835292.0   -400.0  0.0     
   11836276.2   -390.0  0.0     
   11837282.0   -400.0  0.0     
   11838337.8   -410.0  0.0     
   11839327.8   -410.0  0.0     
   11840317.8   -410.0  0.0     
   11841333.6   -420.0  0.0     
   11842339.4   -430.0  0.0     
   11843343.6   -420.0  0.0     
   11844349.4   -430.0  0.0     
   11845323.6   -420.0  0.0     
   11846329.4   -430.0  0.0     
   11847316.2   -390.0  0.0     
   11848322.0   -400.0  0.0     
   11849326.2   -390.0  0.0     
   11850332.0   -400.0  0.0     
   11851306.2   -390.0  0.0     
   11852312.0   -400.0  0.0     
   11853354.2   -490.0  0.0     
   11854348.4   -480.0  0.0     
   11855342.6   -470.0  0.0     
   11856336.8   -460.0  0.0     
   11857331.0   -450.0  0.0     
   11858332.6   -470.0  0.0     
   11859322.6   -470.0  0.0     
   11860338.4   -480.0  0.0     
   11861344.2   -490.0  0.0     
   11862328.4   -480.0  0.0     
   11863334.2   -490.0  0.0     
   11864321.0   -450.0  0.0     
   11865326.8   -460.0  0.0     
   11866311.0   -450.0  0.0     
   11867316.8   -460.0  0.0     
   11868372.6   -470.0  0.0     
   11869362.6   -470.0  0.0     
   11870352.6   -470.0  0.0     
   11871368.4   -480.0  0.0     
   11872374.2   -490.0  0.0     
   11873378.4   -480.0  0.0     
   11874384.2   -490.0  0.0     
   11875358.4   -480.0  0.0     
   11876364.2   -490.0  0.0     
   11877351.0   -450.0  0.0     
   11878356.8   -460.0  0.0     
   11879361.0   -450.0  0.0     
   11880366.8   -460.0  0.0     
   11881341.0   -450.0  0.0     
   11882346.8   -460.0  0.0     
   11883320.8   -260.0  0.0     
   11884326.6   -270.0  0.0     
   11885332.4   -280.0  0.0     
   11886338.2   -290.0  0.0     
   11887344.0   -300.0  0.0     
   11888349.8   -310.0  0.0     
   11889355.6   -320.0  0.0     
   11890361.4   -330.0  0.0     
   11891367.2   -340.0  0.0     
   11892373.0   -350.0  0.0     
   11893378.8   -360.0  0.0     
   11894384.6   -370.0  0.0     
   11895359.8   -310.0  0.0     
   11896369.8   -310.0  0.0     
   11897379.8   -310.0  0.0     
   11898389.8   -310.0  0.0     
   11899399.8   -310.0  0.0     
   11900409.8   -310.0  0.0     
   11901419.8   -310.0  0.0     
   11902429.8   -310.0  0.0     
   11903439.8   -310.0  0.0     
   11904449.791 -310.0050.0     
   11905459.7609-310.0140.0     
   11906404.0   -300.0  0.0     
   11907398.2   -290.0  0.0     
   11908392.4   -280.0  0.0     
   11909386.6   -270.0  0.0     
   11910380.8   -260.0  0.0     
   11911382.4   -280.0  0.0     
   11912372.4   -280.0  0.0     
   11913362.4   -280.0  0.0     
   11914352.4   -280.0  0.0     
   11915342.4   -280.0  0.0     
   11916368.2   -290.0  0.0     
   11917374.0   -300.0  0.0     
   11918378.2   -290.0  0.0     
   11919388.2   -290.0  0.0     
   11920384.0   -300.0  0.0     
   11921394.0   -300.0  0.0     
   11922348.2   -290.0  0.0     
   11923358.2   -290.0  0.0     
   11924354.0   -300.0  0.0     
   11925364.0   -300.0  0.0     
   11926350.8   -260.0  0.0     
   11927356.6   -270.0  0.0     
   11928360.8   -260.0  0.0     
   11929370.8   -260.0  0.0     
   11930366.6   -270.0  0.0     
   11931376.6   -270.0  0.0     
   11932330.8   -260.0  0.0     
   11933340.8   -260.0  0.0     
   11934336.6   -270.0  0.0     
   11935346.6   -270.0  0.0     
   11936442.3631-280.0130.0     
   11937432.3915-280.0050.0     
   11938422.4   -280.0  0.0     
   11939412.4   -280.0  0.0     
   11940402.4   -280.0  0.0     
   11941428.2   -290.0  0.0     
   11942434.0   -300.0  0.0     
   11943438.1913-290.0050.0     
   11944448.1624-290.0130.0     
   11945443.9911-300.0050.0     
   11946453.9617-300.0140.0     
   11947408.2   -290.0  0.0     
   11948418.2   -290.0  0.0     
   11949414.0   -300.0  0.0     
   11950424.0   -300.0  0.0     
   11951410.8   -260.0  0.0     
   11952416.6   -270.0  0.0     
   11953420.7919-260.0050.0     
   11954430.7648-260.0120.0     
   11955426.5917-270.0050.0     
   11956436.5638-270.0130.0     
   11957390.8   -260.0  0.0     
   11958400.8   -260.0  0.0     
   11959396.6   -270.0  0.0     
   11960406.6   -270.0  0.0     
   11961444.6   -370.0  0.0     
   11962438.8   -360.0  0.0     
   11963433.0   -350.0  0.0     
   11964427.2   -340.0  0.0     
   11965421.4   -330.0  0.0     
   11966415.6   -320.0  0.0     
   11967423.0   -350.0  0.0     
   11968413.0   -350.0  0.0     
   11969403.0   -350.0  0.0     
   11970393.0   -350.0  0.0     
   11971383.0   -350.0  0.0     
   11972408.8   -360.0  0.0     
   11973414.6   -370.0  0.0     
   11974418.8   -360.0  0.0     
   11975428.8   -360.0  0.0     
   11976424.6   -370.0  0.0     
   11977434.6   -370.0  0.0     
   11978388.8   -360.0  0.0     
   11979398.8   -360.0  0.0     
   11980394.6   -370.0  0.0     
   11981404.6   -370.0  0.0     
   11982385.6   -320.0  0.0     
   11983391.4   -330.0  0.0     
   11984397.2   -340.0  0.0     
   11985401.4   -330.0  0.0     
   11986411.4   -330.0  0.0     
   11987395.6   -320.0  0.0     
   11988405.6   -320.0  0.0     
   11989407.2   -340.0  0.0     
   11990417.2   -340.0  0.0     
   11991371.4   -330.0  0.0     
   11992381.4   -330.0  0.0     
   11993365.6   -320.0  0.0     
   11994375.6   -320.0  0.0     
   11995377.2   -340.0  0.0     
   11996387.2   -340.0  0.0     
   11997482.9581-350.0150.0     
   11998472.9903-350.0060.0     
   11999463.0   -350.0  0.0     
   12000453.0   -350.0  0.0     
   12001443.0   -350.0  0.0     
   12002468.8   -360.0  0.0     
   12003474.6   -370.0  0.0     
   12004478.7901-360.0060.0     
   12005488.7575-360.0150.0     
   12006484.5901-370.0060.0     
   12007494.5579-370.0160.0     
   12008448.8   -360.0  0.0     
   12009458.8   -360.0  0.0     
   12010454.6   -370.0  0.0     
   12011464.6   -370.0  0.0     
   12012445.6   -320.0  0.0     
   12013451.4   -330.0  0.0     
   12014457.2   -340.0  0.0     
   12015461.3906-330.0060.0     
   12016471.3595-330.0140.0     
   12017455.5908-320.0050.0     
   12018465.5602-320.0140.0     
   12019467.1905-340.0060.0     
   12020477.1588-340.0150.0     
   12021431.4   -330.0  0.0     
   12022441.4   -330.0  0.0     
   12023425.6   -320.0  0.0     
   12024435.6   -320.0  0.0     
   12025437.2   -340.0  0.0     
   12026447.2   -340.0  0.0     
   12027229.8   -310.0  0.0     
   12028239.8   -310.0  0.0     
   12029249.8   -310.0  0.0     
   12030259.8   -310.0  0.0     
   12031269.8   -310.0  0.0     
   12032279.8   -310.0  0.0     
   12033289.8   -310.0  0.0     
   12034299.8   -310.0  0.0     
   12035309.8   -310.0  0.0     
   12036319.8   -310.0  0.0     
   12037329.8   -310.0  0.0     
   12038339.8   -310.0  0.0     
   12039274.0   -300.0  0.0     
   12040268.2   -290.0  0.0     
   12041262.4   -280.0  0.0     
   12042256.6   -270.0  0.0     
   12043250.8   -260.0  0.0     
   12044252.4   -280.0  0.0     
   12045242.4   -280.0  0.0     
   12046232.4   -280.0  0.0     
   12047222.4   -280.0  0.0     
   12048212.4   -280.0  0.0     
   12049238.2   -290.0  0.0     
   12050244.0   -300.0  0.0     
   12051248.2   -290.0  0.0     
   12052258.2   -290.0  0.0     
   12053254.0   -300.0  0.0     
   12054264.0   -300.0  0.0     
   12055218.2   -290.0  0.0     
   12056228.2   -290.0  0.0     
   12057224.0   -300.0  0.0     
   12058234.0   -300.0  0.0     
   12059220.8   -260.0  0.0     
   12060226.6   -270.0  0.0     
   12061230.8   -260.0  0.0     
   12062240.8   -260.0  0.0     
   12063236.6   -270.0  0.0     
   12064246.6   -270.0  0.0     
   12065200.8   -260.0  0.0     
   12066210.8   -260.0  0.0     
   12067206.6   -270.0  0.0     
   12068216.6   -270.0  0.0     
   12069304.0   -300.0  0.0     
   12070298.2   -290.0  0.0     
   12071292.4   -280.0  0.0     
   12072286.6   -270.0  0.0     
   12073280.8   -260.0  0.0     
   12074282.4   -280.0  0.0     
   12075272.4   -280.0  0.0     
   12076288.2   -290.0  0.0     
   12077294.0   -300.0  0.0     
   12078278.2   -290.0  0.0     
   12079284.0   -300.0  0.0     
   12080270.8   -260.0  0.0     
   12081276.6   -270.0  0.0     
   12082260.8   -260.0  0.0     
   12083266.6   -270.0  0.0     
   12084322.4   -280.0  0.0     
   12085312.4   -280.0  0.0     
   12086302.4   -280.0  0.0     
   12087318.2   -290.0  0.0     
   12088324.0   -300.0  0.0     
   12089328.2   -290.0  0.0     
   12090334.0   -300.0  0.0     
   12091308.2   -290.0  0.0     
   12092314.0   -300.0  0.0     
   12093300.8   -260.0  0.0     
   12094306.6   -270.0  0.0     
   12095310.8   -260.0  0.0     
   12096316.6   -270.0  0.0     
   12097290.8   -260.0  0.0     
   12098296.6   -270.0  0.0     
   12099314.6   -370.0  0.0     
   12100308.8   -360.0  0.0     
   12101303.0   -350.0  0.0     
   12102297.2   -340.0  0.0     
   12103291.4   -330.0  0.0     
   12104285.6   -320.0  0.0     
   12105293.0   -350.0  0.0     
   12106283.0   -350.0  0.0     
   12107273.0   -350.0  0.0     
   12108263.0   -350.0  0.0     
   12109253.0   -350.0  0.0     
   12110278.8   -360.0  0.0     
   12111284.6   -370.0  0.0     
   12112288.8   -360.0  0.0     
   12113298.8   -360.0  0.0     
   12114294.6   -370.0  0.0     
   12115304.6   -370.0  0.0     
   12116258.8   -360.0  0.0     
   12117268.8   -360.0  0.0     
   12118264.6   -370.0  0.0     
   12119274.6   -370.0  0.0     
   12120255.6   -320.0  0.0
[truncated: 3,994,612 more chars]
